# Supplementary material for: The genome and developmental transcriptome of the strongylid nematode Haemonchus contortus
Source: Genome Biol. 2013 Aug 28;14(8):R89. doi: 10.1186/gb-2013-14-8-r89 (PMC4053716; doi:10.1186/gb-2013-14-8-r89)
Supplement: Additional file 1 — Supplementary tables S1-S18. [file gb-2013-14-8-r89-S1.XLS]

## Sheet: Table S1. DNA and RNA data
Table S1. Information on genomic DNA sequence and RNA-seq data generated for Haemonchus contortus.
Genomic sequence data							RNA-seq data
Insert size	Library ID	Library type	Number of reads	Nucleotides	Coverage		Fragment size	Library ID	Library type	Number of raw reads	Nucleotides in raw reads	Number of decontaminated reads	Nucleotides in decontaminated reads
300 nt	Li-10862	Paired end (PE)	2 x 15,823,471	2361864385	7.5		200	Egg	PE	2 x 22,216,429	3376897208	2 x 21,099,067	3130162696
300 nt	Li-10862	Single end (SE)	8123007	619300791	2		200	L1	PE	2 x 20,998,641	3191793432	2 x 19,622,074	2917880185
300 nt	Li-10946	PE	2 x 6,527,696	950611123	3		200	L2-1	PE	2 x 24,630,650	3743858800	2 x 15,750,455	2256768103
300 nt	Li-10946	SE	13973523	1138735303	3.6		200	L2-2	PE	2 x 32,681,026	4967515952	2 x 24,799,960	3554288221
300 nt	Li-11318	PE	2 x 30,785,481	4589571587	14.6		200	L3	PE	2 x 39,155,400	7909390800	2 x 39,155,400	7186298062
300 nt	Li-11318	SE	6503872	481030220	1.5		200	L4 female	PE	2 x 21,690,343	3296932136	2 x 20,347,049	3017212121
500 nt	Li-11800	PE	2 x 200,438,661	35186284120	111.7		200	L4 male	PE	2 x 20,256,544	3078994688	2 x 19,035,366	2824633361
500 nt	Li-11800	SE	38700486	3272939230	10.4		200	Adult female	PE	2 x 25,048,441	3807363032	2 x 23,276,318	3387213335
2 kb	Li-2-kb	PE	2 x 43,242,863	4237076203	13.5		200	Adult male	PE	2 x 28,589,695	4497633640	2 x 26,213,879	3855698169
2 kb	Li-2-kb	SE	17402183	852500350	2.7
5 kb	Li-5-kb	PE	2 x 22,287,487	2183973265	6.9
5 kb	Li-5-kb	SE	7409089	362985339	1.2
10 kb	Li-10-kb	PE	2 x 19,106,563	1872312988	5.9
10 kb	Li-10-kb	SE	2816208	137974971	0.4

## Sheet: Table S2. Repeat elements
Table S2. Summary of repeats in the Haemonchus contortus draft genome.
Repeat elements	Number	Base pairs	Percentage			Repeat element families	Mapped RNAseq read count
SINEs	1315	85062	0			Unknown	824915
ALUs	34	4690	0			DNA/TcMar-Mariner	175701
MIRs	14	1186	0			LTR/Pao	154719
						DNA/TcMar-Tc1	120000
LINEs	27827	7983317	1.8			LINE/RTE-RTE	81739
LINE1	959	66778	0			LTR/Gypsy	70657
LINE2	642	40848	0			LINE/RTE-BovB	34381
L3/CR1	2126	480985	0.1			LINE/Penelope	33679
						DNA/CMC-EnSpm	28687
LTR elements	10904	1001187	0.2			LINE/CR1	27117
ERVL	100	8049	0			LTR/ERVK	15178
ERVL-MaLRs	31	3539	0			LTR/Copia	11699
ERV class I	1198	120939	0
ERV class II	508	35850	0
DNA elements	36861	9707213	2.1
hAT-Charlie	146	8308	0
TcMar-Tigger	40	3220	0
Unclassified	235635	39323791	8.7
Total interspersed repeats		58100570	12.8
Small RNA	890	71617	0
Satellites	399	92582	0
Simple repeats	9160	463617	0.1
Low complexity	14826	642417	0.1
Totals	337817	59158514	13.1

## Sheet: Table S3. KEGG pathways
Table S3. Haemonchus contortus proteins inferred to be associated with KEGG pathways.
H. contortus gene ID	Pathway ID	K-term ID	K-term annotation	Gene ID	Annotation	E-value
augustus-scaffold3043-abinit-gene-0.2-mRNA-1	path:ko00010	K01596	phosphoenolpyruvate carboxykinase (GTP) [EC:4.1.1.32]	cbr:CBG00466	Metabolism; Carbohydrate Metabolism; Glycolysis / Gluconeogenesis	1e-132
augustus-C389171-abinit-gene-0.1-mRNA-1	path:ko00010	K00927	phosphoglycerate kinase [EC:2.7.2.3]	pru:PRU_1634	Metabolism; Carbohydrate Metabolism; Glycolysis / Gluconeogenesis	3e-90
augustus-C343219-abinit-gene-0.0-mRNA-1	path:ko00010	K15633	2,3-bisphosphoglycerate-independent phosphoglycerate mutase [EC:5.4.2.1]	pru:PRU_2355	Metabolism; Carbohydrate Metabolism; Glycolysis / Gluconeogenesis	8e-116
maker-scaffold19614-snap-gene-0.8-mRNA-1	path:ko00010	K00844	hexokinase [EC:2.7.1.1]	rno:25058	Metabolism; Carbohydrate Metabolism; Glycolysis / Gluconeogenesis	5e-43
maker-scaffold19087-snap-gene-0.8-mRNA-1	path:ko00010	K00873	pyruvate kinase [EC:2.7.1.40]	bmy:Bm1_35910	Metabolism; Carbohydrate Metabolism; Glycolysis / Gluconeogenesis	5e-13
maker-scaffold17109-snap-gene-0.7-mRNA-1	path:ko00010	K01623	fructose-bisphosphate aldolase, class I [EC:4.1.2.13]	cel:T05D4.1	Metabolism; Carbohydrate Metabolism; Glycolysis / Gluconeogenesis	3e-35
snap-C205005-abinit-gene-0.0-mRNA-1	path:ko00010	K00927	phosphoglycerate kinase [EC:2.7.2.3]	rmg:Rhom172_1756	Metabolism; Carbohydrate Metabolism; Glycolysis / Gluconeogenesis	2e-10
maker-C205937-snap-gene-0.1-mRNA-1	path:ko00010	K01689	enolase [EC:4.2.1.11]	cbr:CBG03214	Metabolism; Carbohydrate Metabolism; Glycolysis / Gluconeogenesis	2e-23
maker-scaffold9918-snap-gene-0.7-mRNA-1	path:ko00010	K01596	phosphoenolpyruvate carboxykinase (GTP) [EC:4.1.1.32]	cel:R11A5.4	Metabolism; Carbohydrate Metabolism; Glycolysis / Gluconeogenesis	3e-174
augustus-C365537-abinit-gene-0.0-mRNA-1	path:ko00010	K00850	6-phosphofructokinase [EC:2.7.1.11]	pru:PRU_1201	Metabolism; Carbohydrate Metabolism; Glycolysis / Gluconeogenesis	8e-79
maker-scaffold8200-snap-gene-0.8-mRNA-1	path:ko00010	K00016	L-lactate dehydrogenase [EC:1.1.1.27]	cbr:CBG03136	Metabolism; Carbohydrate Metabolism; Glycolysis / Gluconeogenesis	7e-125
maker-scaffold834-augustus-gene-0.10-mRNA-1	path:ko00010	K14085	aldehyde dehydrogenase family 7 member A1 [EC:1.2.1.31 1.2.1.8 1.2.1.3]	cel:F01F1.6	Metabolism; Carbohydrate Metabolism; Glycolysis / Gluconeogenesis	0
maker-scaffold2055-snap-gene-0.22-mRNA-1	path:ko00010	K00382	dihydrolipoamide dehydrogenase [EC:1.8.1.4]	cel:LLC1.3	Metabolism; Carbohydrate Metabolism; Glycolysis / Gluconeogenesis	2e-134
maker-scaffold3216-augustus-gene-0.14-mRNA-1	path:ko00010	K00850	6-phosphofructokinase [EC:2.7.1.11]	bmy:Bm1_31220	Metabolism; Carbohydrate Metabolism; Glycolysis / Gluconeogenesis	9e-10
maker-scaffold314-snap-gene-0.13-mRNA-1	path:ko00010	K00873	pyruvate kinase [EC:2.7.1.40]	cbr:CBG05956	Metabolism; Carbohydrate Metabolism; Glycolysis / Gluconeogenesis	2e-129
maker-scaffold704-snap-gene-0.3-mRNA-1	path:ko00010	K08074	ADP-dependent glucokinase [EC:2.7.1.147]	cbr:CBG06989	Metabolism; Carbohydrate Metabolism; Glycolysis / Gluconeogenesis	2e-11
maker-scaffold17109-snap-gene-0.6-mRNA-1	path:ko00010	K01623	fructose-bisphosphate aldolase, class I [EC:4.1.2.13]	cbr:CBG15316	Metabolism; Carbohydrate Metabolism; Glycolysis / Gluconeogenesis	2e-77
maker-scaffold8-snap-gene-0.6-mRNA-1	path:ko00010	K00149	aldehyde dehydrogenase family 9 member A1 [EC:1.2.1.47 1.2.1.3]	cel:Y69F12A.2	Metabolism; Carbohydrate Metabolism; Glycolysis / Gluconeogenesis	1e-111
maker-scaffold16191-augustus-gene-0.2-mRNA-1	path:ko00010	K00016	L-lactate dehydrogenase [EC:1.1.1.27]	cbr:CBG03136	Metabolism; Carbohydrate Metabolism; Glycolysis / Gluconeogenesis	3e-56
maker-scaffold13464-augustus-gene-0.2-mRNA-1	path:ko00010	K00627	pyruvate dehydrogenase E2 component (dihydrolipoamide acetyltransferase) [EC:2.3.1.12]	cbr:CBG04612	Metabolism; Carbohydrate Metabolism; Glycolysis / Gluconeogenesis	8e-43
maker-scaffold1834-snap-gene-0.6-mRNA-1	path:ko00010	K01895	acetyl-CoA synthetase [EC:6.2.1.1]	acs:100561615	Metabolism; Carbohydrate Metabolism; Glycolysis / Gluconeogenesis	9e-08
augustus-C292019-abinit-gene-0.0-mRNA-1	path:ko00010	K00927	phosphoglycerate kinase [EC:2.7.2.3]	pac:PPA0817	Metabolism; Carbohydrate Metabolism; Glycolysis / Gluconeogenesis	4e-78
augustus-scaffold2474-abinit-gene-0.0-mRNA-1	path:ko00010	K01623	fructose-bisphosphate aldolase, class I [EC:4.1.2.13]	cel:T05D4.1	Metabolism; Carbohydrate Metabolism; Glycolysis / Gluconeogenesis	2e-165
maker-scaffold5089-snap-gene-0.19-mRNA-1	path:ko00010	K00873	pyruvate kinase [EC:2.7.1.40]	cbr:CBG16947	Metabolism; Carbohydrate Metabolism; Glycolysis / Gluconeogenesis	0
augustus-C226481-abinit-gene-0.0-mRNA-1	path:ko00010	K00134	glyceraldehyde 3-phosphate dehydrogenase [EC:1.2.1.12]	pac:PPA0816	Metabolism; Carbohydrate Metabolism; Glycolysis / Gluconeogenesis	6e-45
augustus-scaffold13739-abinit-gene-0.0-mRNA-1	path:ko00010	K00382	dihydrolipoamide dehydrogenase [EC:1.8.1.4]	cel:LLC1.3	Metabolism; Carbohydrate Metabolism; Glycolysis / Gluconeogenesis	6e-101
maker-scaffold2931-augustus-gene-0.5-mRNA-1	path:ko00010	K00927	phosphoglycerate kinase [EC:2.7.2.3]	cel:T03F1.3	Metabolism; Carbohydrate Metabolism; Glycolysis / Gluconeogenesis	6e-165
maker-scaffold15294-augustus-gene-0.2-mRNA-1	path:ko00010	K01596	phosphoenolpyruvate carboxykinase (GTP) [EC:4.1.1.32]	cbr:CBG08279	Metabolism; Carbohydrate Metabolism; Glycolysis / Gluconeogenesis	6e-11
maker-scaffold10541-snap-gene-0.28-mRNA-1	path:ko00010	K00850	6-phosphofructokinase [EC:2.7.1.11]	cbr:CBG02020	Metabolism; Carbohydrate Metabolism; Glycolysis / Gluconeogenesis	0
augustus-scaffold15514-abinit-gene-0.0-mRNA-1	path:ko00010	K00016	L-lactate dehydrogenase [EC:1.1.1.27]	cbr:CBG03136	Metabolism; Carbohydrate Metabolism; Glycolysis / Gluconeogenesis	1e-108
maker-scaffold3325-snap-gene-0.13-mRNA-1	path:ko00010	K00927	phosphoglycerate kinase [EC:2.7.2.3]	ame:411576	Metabolism; Carbohydrate Metabolism; Glycolysis / Gluconeogenesis	1e-27
maker-scaffold18453-augustus-gene-0.8-mRNA-2	path:ko00010	K01623	fructose-bisphosphate aldolase, class I [EC:4.1.2.13]	tsp:Tsp_09639	Metabolism; Carbohydrate Metabolism; Glycolysis / Gluconeogenesis	1e-111
maker-scaffold18453-augustus-gene-0.8-mRNA-1	path:ko00010	K01623	fructose-bisphosphate aldolase, class I [EC:4.1.2.13]	tsp:Tsp_09639	Metabolism; Carbohydrate Metabolism; Glycolysis / Gluconeogenesis	2e-125
augustus-scaffold6186-abinit-gene-0.1-mRNA-1	path:ko00010	K00627	pyruvate dehydrogenase E2 component (dihydrolipoamide acetyltransferase) [EC:2.3.1.12]	cel:F23B12.5	Metabolism; Carbohydrate Metabolism; Glycolysis / Gluconeogenesis	2e-127
snap-scaffold9756-abinit-gene-0.4-mRNA-1	path:ko00010	K00844	hexokinase [EC:2.7.1.1]	bmy:Bm1_41805	Metabolism; Carbohydrate Metabolism; Glycolysis / Gluconeogenesis	5e-142
maker-scaffold16250-augustus-gene-0.5-mRNA-1	path:ko00010	K15633	2,3-bisphosphoglycerate-independent phosphoglycerate mutase [EC:5.4.2.1]	cbr:CBG12654	Metabolism; Carbohydrate Metabolism; Glycolysis / Gluconeogenesis	2e-160
snap-C256917-abinit-gene-0.1-mRNA-1	path:ko00010	K01689	enolase [EC:4.2.1.11]	ssy:SLG_24020	Metabolism; Carbohydrate Metabolism; Glycolysis / Gluconeogenesis	1e-37
maker-scaffold1506-augustus-gene-0.7-mRNA-1	path:ko00010	K01596	phosphoenolpyruvate carboxykinase (GTP) [EC:4.1.1.32]	cbr:CBG08279	Metabolism; Carbohydrate Metabolism; Glycolysis / Gluconeogenesis	0
augustus-C330449-abinit-gene-0.0-mRNA-1	path:ko00010	K01689	enolase [EC:4.2.1.11]	gem:GM21_3264	Metabolism; Carbohydrate Metabolism; Glycolysis / Gluconeogenesis	3e-63
maker-scaffold16003-snap-gene-0.24-mRNA-1	path:ko00010	K15633	2,3-bisphosphoglycerate-independent phosphoglycerate mutase [EC:5.4.2.1]	cbr:CBG12654	Metabolism; Carbohydrate Metabolism; Glycolysis / Gluconeogenesis	0
maker-scaffold19639-snap-gene-0.30-mRNA-1	path:ko00010	K01835	phosphoglucomutase [EC:5.4.2.2]	cel:R05F9.6	Metabolism; Carbohydrate Metabolism; Glycolysis / Gluconeogenesis	0
maker-C468925-snap-gene-0.13-mRNA-1	path:ko00010	K00873	pyruvate kinase [EC:2.7.1.40]	cbr:CBG16947	Metabolism; Carbohydrate Metabolism; Glycolysis / Gluconeogenesis	7e-26
snap-scaffold5089-abinit-gene-0.6-mRNA-1	path:ko00010	K00873	pyruvate kinase [EC:2.7.1.40]	cbr:CBG16947	Metabolism; Carbohydrate Metabolism; Glycolysis / Gluconeogenesis	4e-143
snap-scaffold17242-abinit-gene-0.10-mRNA-1	path:ko00010	K00627	pyruvate dehydrogenase E2 component (dihydrolipoamide acetyltransferase) [EC:2.3.1.12]	cel:C30H6.7	Metabolism; Carbohydrate Metabolism; Glycolysis / Gluconeogenesis	2e-23
maker-scaffold17949-snap-gene-0.10-mRNA-1	path:ko00010	K00627	pyruvate dehydrogenase E2 component (dihydrolipoamide acetyltransferase) [EC:2.3.1.12]	cel:F23B12.5	Metabolism; Carbohydrate Metabolism; Glycolysis / Gluconeogenesis	2e-60
maker-scaffold5729-snap-gene-0.4-mRNA-1	path:ko00010	K08074	ADP-dependent glucokinase [EC:2.7.1.147]	cbr:CBG06989	Metabolism; Carbohydrate Metabolism; Glycolysis / Gluconeogenesis	1e-17
maker-C332439-augustus-gene-0.1-mRNA-1	path:ko00010	K00873	pyruvate kinase [EC:2.7.1.40]	dvi:Dvir_GJ24408	Metabolism; Carbohydrate Metabolism; Glycolysis / Gluconeogenesis	3e-18
maker-scaffold17880-snap-gene-0.3-mRNA-1	path:ko00010	K00873	pyruvate kinase [EC:2.7.1.40]	cbr:CBG16947	Metabolism; Carbohydrate Metabolism; Glycolysis / Gluconeogenesis	3e-17
snap-scaffold15396-abinit-gene-0.14-mRNA-1	path:ko00010	K00134	glyceraldehyde 3-phosphate dehydrogenase [EC:1.2.1.12]	cel:K10B3.7	Metabolism; Carbohydrate Metabolism; Glycolysis / Gluconeogenesis	2e-155
maker-scaffold2541-snap-gene-0.30-mRNA-1	path:ko00010	K03841	fructose-1,6-bisphosphatase I [EC:3.1.3.11]	cel:K07A3.1	Metabolism; Carbohydrate Metabolism; Glycolysis / Gluconeogenesis	3e-120
maker-scaffold4360-augustus-gene-0.9-mRNA-1	path:ko00010	K00927	phosphoglycerate kinase [EC:2.7.2.3]	cel:T03F1.3	Metabolism; Carbohydrate Metabolism; Glycolysis / Gluconeogenesis	1e-118
maker-scaffold4360-augustus-gene-0.9-mRNA-2	path:ko00010	K00927	phosphoglycerate kinase [EC:2.7.2.3]	cel:T03F1.3	Metabolism; Carbohydrate Metabolism; Glycolysis / Gluconeogenesis	9e-128
maker-C399447-snap-gene-0.2-mRNA-1	path:ko00010	K00844	hexokinase [EC:2.7.1.1]	tad:TRIADDRAFT_50939	Metabolism; Carbohydrate Metabolism; Glycolysis / Gluconeogenesis	5e-06
maker-scaffold19486-augustus-gene-0.3-mRNA-1	path:ko00010	K00844	hexokinase [EC:2.7.1.1]	bmy:Bm1_41805	Metabolism; Carbohydrate Metabolism; Glycolysis / Gluconeogenesis	4e-58
maker-scaffold16250-augustus-gene-0.5-mRNA-2	path:ko00010	K15633	2,3-bisphosphoglycerate-independent phosphoglycerate mutase [EC:5.4.2.1]	cbr:CBG12654	Metabolism; Carbohydrate Metabolism; Glycolysis / Gluconeogenesis	5e-159
maker-scaffold18760-snap-gene-1.31-mRNA-1	path:ko00010	K01596	phosphoenolpyruvate carboxykinase (GTP) [EC:4.1.1.32]	cel:R11A5.4	Metabolism; Carbohydrate Metabolism; Glycolysis / Gluconeogenesis	4e-108
snap-scaffold16822-abinit-gene-1.5-mRNA-1	path:ko00010	K00844	hexokinase [EC:2.7.1.1]	cel:F14B4.2	Metabolism; Carbohydrate Metabolism; Glycolysis / Gluconeogenesis	4e-28
augustus-scaffold11335-abinit-gene-0.0-mRNA-1	path:ko00010	K00162	pyruvate dehydrogenase E1 component subunit beta [EC:1.2.4.1]	cbr:CBG21051	Metabolism; Carbohydrate Metabolism; Glycolysis / Gluconeogenesis	1e-156
snap-scaffold9756-abinit-gene-0.11-mRNA-1	path:ko00010	K00844	hexokinase [EC:2.7.1.1]	cbr:CBG19465	Metabolism; Carbohydrate Metabolism; Glycolysis / Gluconeogenesis	2e-25
maker-scaffold3436-augustus-gene-0.21-mRNA-1	path:ko00010	K00850	6-phosphofructokinase [EC:2.7.1.11]	cbr:CBG02020	Metabolism; Carbohydrate Metabolism; Glycolysis / Gluconeogenesis	2e-41
maker-scaffold3436-augustus-gene-0.21-mRNA-2	path:ko00010	K00850	6-phosphofructokinase [EC:2.7.1.11]	cel:C50F4.2	Metabolism; Carbohydrate Metabolism; Glycolysis / Gluconeogenesis	2e-29
augustus-scaffold6119-abinit-gene-0.2-mRNA-1	path:ko00010	K00627	pyruvate dehydrogenase E2 component (dihydrolipoamide acetyltransferase) [EC:2.3.1.12]	cel:F23B12.5	Metabolism; Carbohydrate Metabolism; Glycolysis / Gluconeogenesis	1e-120
snap-C340653-abinit-gene-0.0-mRNA-1	path:ko00010	K15633	2,3-bisphosphoglycerate-independent phosphoglycerate mutase [EC:5.4.2.1]	dap:Dacet_2920	Metabolism; Carbohydrate Metabolism; Glycolysis / Gluconeogenesis	8e-29
maker-scaffold5089-snap-gene-0.15-mRNA-1	path:ko00010	K00873	pyruvate kinase [EC:2.7.1.40]	cbr:CBG16947	Metabolism; Carbohydrate Metabolism; Glycolysis / Gluconeogenesis	6e-15
augustus-C410281-abinit-gene-0.0-mRNA-1	path:ko00010	K00627	pyruvate dehydrogenase E2 component (dihydrolipoamide acetyltransferase) [EC:2.3.1.12]	cbr:CBG04612	Metabolism; Carbohydrate Metabolism; Glycolysis / Gluconeogenesis	3e-46
snap-C432721-abinit-gene-0.5-mRNA-1	path:ko00010	K01803	triosephosphate isomerase (TIM) [EC:5.3.1.1]	pru:PRU_1860	Metabolism; Carbohydrate Metabolism; Glycolysis / Gluconeogenesis	1e-120
maker-scaffold10999-augustus-gene-0.2-mRNA-1	path:ko00010	K00128	aldehyde dehydrogenase (NAD+) [EC:1.2.1.3]	cbr:CBG23008	Metabolism; Carbohydrate Metabolism; Glycolysis / Gluconeogenesis	2e-39
maker-scaffold15441-snap-gene-0.39-mRNA-1	path:ko00010	K00844	hexokinase [EC:2.7.1.1]	bmy:Bm1_41805	Metabolism; Carbohydrate Metabolism; Glycolysis / Gluconeogenesis	2e-136
snap-C439959-abinit-gene-0.0-mRNA-1	path:ko00010	K14085	aldehyde dehydrogenase family 7 member A1 [EC:1.2.1.31 1.2.1.8 1.2.1.3]	cbr:CBG09070	Metabolism; Carbohydrate Metabolism; Glycolysis / Gluconeogenesis	2e-53
maker-scaffold5318-augustus-gene-0.7-mRNA-1	path:ko00010	K00128	aldehyde dehydrogenase (NAD+) [EC:1.2.1.3]	cbr:CBG18932	Metabolism; Carbohydrate Metabolism; Glycolysis / Gluconeogenesis	2e-50
maker-scaffold9918-augustus-gene-0.4-mRNA-1	path:ko00010	K01596	phosphoenolpyruvate carboxykinase (GTP) [EC:4.1.1.32]	cel:R11A5.4	Metabolism; Carbohydrate Metabolism; Glycolysis / Gluconeogenesis	3e-11
maker-scaffold15714-augustus-gene-0.2-mRNA-1	path:ko00010	K01785	aldose 1-epimerase [EC:5.1.3.3]	bth:BT_3529	Metabolism; Carbohydrate Metabolism; Glycolysis / Gluconeogenesis	1e-06
maker-scaffold18958-snap-gene-0.2-mRNA-1	path:ko00010	K08074	ADP-dependent glucokinase [EC:2.7.1.147]	cbr:CBG06989	Metabolism; Carbohydrate Metabolism; Glycolysis / Gluconeogenesis	3e-26
augustus-scaffold15396-abinit-gene-0.1-mRNA-1	path:ko00010	K00134	glyceraldehyde 3-phosphate dehydrogenase [EC:1.2.1.12]	cbr:CBG14137	Metabolism; Carbohydrate Metabolism; Glycolysis / Gluconeogenesis	2e-18
maker-scaffold1256-augustus-gene-0.6-mRNA-1	path:ko00010	K00149	aldehyde dehydrogenase family 9 member A1 [EC:1.2.1.47 1.2.1.3]	cbr:CBG09190	Metabolism; Carbohydrate Metabolism; Glycolysis / Gluconeogenesis	3e-127
maker-scaffold15297-snap-gene-0.10-mRNA-1	path:ko00010	K00844	hexokinase [EC:2.7.1.1]	dvi:Dvir_GJ19157	Metabolism; Carbohydrate Metabolism; Glycolysis / Gluconeogenesis	8e-58
augustus-C413749-abinit-gene-0.0-mRNA-1	path:ko00010	K01596	phosphoenolpyruvate carboxykinase (GTP) [EC:4.1.1.32]	cbr:CBG00466	Metabolism; Carbohydrate Metabolism; Glycolysis / Gluconeogenesis	4e-29
maker-scaffold17040-augustus-gene-0.0-mRNA-1	path:ko00010	K00128	aldehyde dehydrogenase (NAD+) [EC:1.2.1.3]	cel:T05H4.13	Metabolism; Carbohydrate Metabolism; Glycolysis / Gluconeogenesis	9e-09
augustus-C353289-abinit-gene-0.0-mRNA-1	path:ko00010	K13953	alcohol dehydrogenase, propanol-preferring [EC:1.1.1.1]	ssy:SLG_06930	Metabolism; Carbohydrate Metabolism; Glycolysis / Gluconeogenesis	3e-110
maker-C408877-snap-gene-0.3-mRNA-1	path:ko00010	K01835	phosphoglucomutase [EC:5.4.2.2]	cel:R05F9.6	Metabolism; Carbohydrate Metabolism; Glycolysis / Gluconeogenesis	4e-27
maker-scaffold13902-augustus-gene-0.5-mRNA-1	path:ko00010	K00873	pyruvate kinase [EC:2.7.1.40]	cbr:CBG16947	Metabolism; Carbohydrate Metabolism; Glycolysis / Gluconeogenesis	6e-38
augustus-scaffold9756-abinit-gene-0.0-mRNA-1	path:ko00010	K00844	hexokinase [EC:2.7.1.1]	bmy:Bm1_41805	Metabolism; Carbohydrate Metabolism; Glycolysis / Gluconeogenesis	5e-36
snap-C285041-abinit-gene-0.0-mRNA-1	path:ko00010	K00134	glyceraldehyde 3-phosphate dehydrogenase [EC:1.2.1.12]	csh:Closa_0829	Metabolism; Carbohydrate Metabolism; Glycolysis / Gluconeogenesis	2e-52
maker-scaffold16960-snap-gene-0.13-mRNA-1	path:ko00010	K00844	hexokinase [EC:2.7.1.1]	tsp:Tsp_08386	Metabolism; Carbohydrate Metabolism; Glycolysis / Gluconeogenesis	4e-38
snap-C245651-abinit-gene-0.0-mRNA-1	path:ko00010	K15633	2,3-bisphosphoglycerate-independent phosphoglycerate mutase [EC:5.4.2.1]	pru:PRU_2355	Metabolism; Carbohydrate Metabolism; Glycolysis / Gluconeogenesis	2e-60
maker-scaffold14861-snap-gene-0.3-mRNA-1	path:ko00010	K01785	aldose 1-epimerase [EC:5.1.3.3]	cbr:CBG01119	Metabolism; Carbohydrate Metabolism; Glycolysis / Gluconeogenesis	5e-32
maker-scaffold15082-augustus-gene-0.12-mRNA-1	path:ko00010	K00149	aldehyde dehydrogenase family 9 member A1 [EC:1.2.1.47 1.2.1.3]	cel:Y69F12A.2	Metabolism; Carbohydrate Metabolism; Glycolysis / Gluconeogenesis	1e-17
maker-scaffold2390-augustus-gene-0.8-mRNA-1	path:ko00010	K00016	L-lactate dehydrogenase [EC:1.1.1.27]	cel:F13D12.2	Metabolism; Carbohydrate Metabolism; Glycolysis / Gluconeogenesis	6e-31
maker-scaffold8342-augustus-gene-0.17-mRNA-2	path:ko00010	K01596	phosphoenolpyruvate carboxykinase (GTP) [EC:4.1.1.32]	cel:R11A5.4	Metabolism; Carbohydrate Metabolism; Glycolysis / Gluconeogenesis	3e-73
maker-scaffold8342-augustus-gene-0.17-mRNA-1	path:ko00010	K01596	phosphoenolpyruvate carboxykinase (GTP) [EC:4.1.1.32]	cel:R11A5.4	Metabolism; Carbohydrate Metabolism; Glycolysis / Gluconeogenesis	1e-88
snap-scaffold17287-abinit-gene-0.3-mRNA-1	path:ko00010	K01895	acetyl-CoA synthetase [EC:6.2.1.1]	cel:C36A4.9	Metabolism; Carbohydrate Metabolism; Glycolysis / Gluconeogenesis	4e-98
snap-C215431-abinit-gene-0.1-mRNA-1	path:ko00010	K01895	acetyl-CoA synthetase [EC:6.2.1.1]	pak:HMPREF0675_3968	Metabolism; Carbohydrate Metabolism; Glycolysis / Gluconeogenesis	1e-53
maker-C408499-snap-gene-0.3-mRNA-1	path:ko00010	K00128	aldehyde dehydrogenase (NAD+) [EC:1.2.1.3]	cel:F54D8.3	Metabolism; Carbohydrate Metabolism; Glycolysis / Gluconeogenesis	1e-83
snap-scaffold6119-abinit-gene-0.11-mRNA-1	path:ko00010	K00627	pyruvate dehydrogenase E2 component (dihydrolipoamide acetyltransferase) [EC:2.3.1.12]	cel:F23B12.5	Metabolism; Carbohydrate Metabolism; Glycolysis / Gluconeogenesis	2e-09
maker-scaffold10087-snap-gene-0.3-mRNA-1	path:ko00010	K00128	aldehyde dehydrogenase (NAD+) [EC:1.2.1.3]	cbr:CBG23008	Metabolism; Carbohydrate Metabolism; Glycolysis / Gluconeogenesis	1e-10
maker-C390693-snap-gene-0.2-mRNA-1	path:ko00010	K00844	hexokinase [EC:2.7.1.1]	dan:Dana_GF20727	Metabolism; Carbohydrate Metabolism; Glycolysis / Gluconeogenesis	5e-21
maker-C443785-snap-gene-0.5-mRNA-1	path:ko00010	K00844	hexokinase [EC:2.7.1.1]	dvi:Dvir_GJ19157	Metabolism; Carbohydrate Metabolism; Glycolysis / Gluconeogenesis	1e-50
augustus-scaffold1827-abinit-gene-0.0-mRNA-1	path:ko00010	K00128	aldehyde dehydrogenase (NAD+) [EC:1.2.1.3]	cbr:CBG23008	Metabolism; Carbohydrate Metabolism; Glycolysis / Gluconeogenesis	2e-41
maker-scaffold1827-snap-gene-0.18-mRNA-1	path:ko00010	K00128	aldehyde dehydrogenase (NAD+) [EC:1.2.1.3]	dpe:Dper_GL26144	Metabolism; Carbohydrate Metabolism; Glycolysis / Gluconeogenesis	8e-23
snap-C197493-abinit-gene-0.0-mRNA-1	path:ko00010	K00927	phosphoglycerate kinase [EC:2.7.2.3]	pru:PRU_1634	Metabolism; Carbohydrate Metabolism; Glycolysis / Gluconeogenesis	2e-26
snap-scaffold8674-abinit-gene-0.1-mRNA-1	path:ko00010	K00162	pyruvate dehydrogenase E1 component subunit beta [EC:1.2.4.1]	cbr:CBG21051	Metabolism; Carbohydrate Metabolism; Glycolysis / Gluconeogenesis	1e-50
maker-scaffold1725-augustus-gene-0.13-mRNA-1	path:ko00010	K01895	acetyl-CoA synthetase [EC:6.2.1.1]	bta:506459	Metabolism; Carbohydrate Metabolism; Glycolysis / Gluconeogenesis	1e-16
maker-scaffold2437-augustus-gene-0.5-mRNA-2	path:ko00010	K01689	enolase [EC:4.2.1.11]	cbr:CBG03214	Metabolism; Carbohydrate Metabolism; Glycolysis / Gluconeogenesis	8e-83
maker-scaffold2437-augustus-gene-0.5-mRNA-1	path:ko00010	K01689	enolase [EC:4.2.1.11]	cbr:CBG03214	Metabolism; Carbohydrate Metabolism; Glycolysis / Gluconeogenesis	1e-94
maker-scaffold15297-snap-gene-0.11-mRNA-1	path:ko00010	K00844	hexokinase [EC:2.7.1.1]	dvi:Dvir_GJ19157	Metabolism; Carbohydrate Metabolism; Glycolysis / Gluconeogenesis	6e-53
augustus-scaffold2474-abinit-gene-0.1-mRNA-1	path:ko00010	K01623	fructose-bisphosphate aldolase, class I [EC:4.1.2.13]	bmy:Bm1_15350	Metabolism; Carbohydrate Metabolism; Glycolysis / Gluconeogenesis	4e-66
snap-C398739-abinit-gene-0.1-mRNA-1	path:ko00010	K00121	S-(hydroxymethyl)glutathione dehydrogenase / alcohol dehydrogenase [EC:1.1.1.284 1.1.1.1]	sjp:SJA_P1-01350	Metabolism; Carbohydrate Metabolism; Glycolysis / Gluconeogenesis	2e-52
maker-C300873-augustus-gene-0.0-mRNA-1	path:ko00010	K14085	aldehyde dehydrogenase family 7 member A1 [EC:1.2.1.31 1.2.1.8 1.2.1.3]	cel:F01F1.6	Metabolism; Carbohydrate Metabolism; Glycolysis / Gluconeogenesis	4e-08
maker-scaffold19608-augustus-gene-0.31-mRNA-1	path:ko00010	K01810	glucose-6-phosphate isomerase [EC:5.3.1.9]	cel:Y87G2A.8	Metabolism; Carbohydrate Metabolism; Glycolysis / Gluconeogenesis	0
maker-scaffold1827-snap-gene-0.19-mRNA-1	path:ko00010	K00128	aldehyde dehydrogenase (NAD+) [EC:1.2.1.3]	cel:F54D8.3	Metabolism; Carbohydrate Metabolism; Glycolysis / Gluconeogenesis	2e-152
maker-C367205-augustus-gene-0.1-mRNA-1	path:ko00010	K00627	pyruvate dehydrogenase E2 component (dihydrolipoamide acetyltransferase) [EC:2.3.1.12]	cel:F23B12.5	Metabolism; Carbohydrate Metabolism; Glycolysis / Gluconeogenesis	4e-28
snap-scaffold17198-abinit-gene-0.6-mRNA-1	path:ko00010	K01895	acetyl-CoA synthetase [EC:6.2.1.1]	cbr:CBG03613	Metabolism; Carbohydrate Metabolism; Glycolysis / Gluconeogenesis	6e-132
maker-scaffold479-snap-gene-0.8-mRNA-1	path:ko00010	K00128	aldehyde dehydrogenase (NAD+) [EC:1.2.1.3]	cel:F54D8.3	Metabolism; Carbohydrate Metabolism; Glycolysis / Gluconeogenesis	9e-69
maker-scaffold19291-snap-gene-0.16-mRNA-1	path:ko00010	K00873	pyruvate kinase [EC:2.7.1.40]	cel:ZK593.1	Metabolism; Carbohydrate Metabolism; Glycolysis / Gluconeogenesis	3e-55
snap-C470891-abinit-gene-0.4-mRNA-1	path:ko00010	K01835	phosphoglucomutase [EC:5.4.2.2]	cel:Y43F4B.5	Metabolism; Carbohydrate Metabolism; Glycolysis / Gluconeogenesis	4e-164
maker-scaffold5318-augustus-gene-0.5-mRNA-1	path:ko00010	K00128	aldehyde dehydrogenase (NAD+) [EC:1.2.1.3]	cel:T05H4.13	Metabolism; Carbohydrate Metabolism; Glycolysis / Gluconeogenesis	4e-115
snap-scaffold19009-abinit-gene-0.6-mRNA-1	path:ko00010	K00627	pyruvate dehydrogenase E2 component (dihydrolipoamide acetyltransferase) [EC:2.3.1.12]	cel:F23B12.5	Metabolism; Carbohydrate Metabolism; Glycolysis / Gluconeogenesis	1e-82
maker-scaffold4555-augustus-gene-0.9-mRNA-1	path:ko00010	K01803	triosephosphate isomerase (TIM) [EC:5.3.1.1]	cbr:CBG21017	Metabolism; Carbohydrate Metabolism; Glycolysis / Gluconeogenesis	8e-52
snap-scaffold9756-abinit-gene-0.6-mRNA-1	path:ko00010	K00844	hexokinase [EC:2.7.1.1]	cbr:CBG19465	Metabolism; Carbohydrate Metabolism; Glycolysis / Gluconeogenesis	9e-27
maker-scaffold6408-augustus-gene-1.32-mRNA-1	path:ko00010	K00873	pyruvate kinase [EC:2.7.1.40]	cbr:CBG16947	Metabolism; Carbohydrate Metabolism; Glycolysis / Gluconeogenesis	2e-96
maker-scaffold8288-snap-gene-0.25-mRNA-1	path:ko00010	K00128	aldehyde dehydrogenase (NAD+) [EC:1.2.1.3]	cel:T05H4.13	Metabolism; Carbohydrate Metabolism; Glycolysis / Gluconeogenesis	1e-70
maker-scaffold9503-augustus-gene-0.13-mRNA-1	path:ko00010	K00161	pyruvate dehydrogenase E1 component subunit alpha [EC:1.2.4.1]	cel:T05H10.6	Metabolism; Carbohydrate Metabolism; Glycolysis / Gluconeogenesis	4e-112
maker-scaffold5042-snap-gene-0.15-mRNA-1	path:ko00010	K00128	aldehyde dehydrogenase (NAD+) [EC:1.2.1.3]	cbr:CBG18932	Metabolism; Carbohydrate Metabolism; Glycolysis / Gluconeogenesis	7e-108
maker-scaffold12815-snap-gene-0.8-mRNA-1	path:ko00010	K01596	phosphoenolpyruvate carboxykinase (GTP) [EC:4.1.1.32]	cbr:CBG00466	Metabolism; Carbohydrate Metabolism; Glycolysis / Gluconeogenesis	3e-71
augustus-scaffold3043-abinit-gene-0.2-mRNA-1	path:ko00020	K01596	phosphoenolpyruvate carboxykinase (GTP) [EC:4.1.1.32]	cbr:CBG00466	Metabolism; Carbohydrate Metabolism; Citrate cycle (TCA cycle)	1e-132
augustus-scaffold7678-abinit-gene-0.2-mRNA-1	path:ko00020	K00235	succinate dehydrogenase (ubiquinone) iron-sulfur subunit [EC:1.3.5.1]	bmy:Bm1_17690	Metabolism; Carbohydrate Metabolism; Citrate cycle (TCA cycle)	2e-85
augustus-scaffold17783-abinit-gene-0.1-mRNA-1	path:ko00020	K01647	citrate synthase [EC:2.3.3.1]	cbr:CBG09810	Metabolism; Carbohydrate Metabolism; Citrate cycle (TCA cycle)	6e-140
maker-scaffold9918-snap-gene-0.7-mRNA-1	path:ko00020	K01596	phosphoenolpyruvate carboxykinase (GTP) [EC:4.1.1.32]	cel:R11A5.4	Metabolism; Carbohydrate Metabolism; Citrate cycle (TCA cycle)	3e-174
maker-scaffold19009-augustus-gene-0.13-mRNA-1	path:ko00020	K00164	2-oxoglutarate dehydrogenase E1 component [EC:1.2.4.2]	spu:584775	Metabolism; Carbohydrate Metabolism; Citrate cycle (TCA cycle)	2e-08
maker-scaffold11180-snap-gene-0.6-mRNA-1	path:ko00020	K01958	pyruvate carboxylase [EC:6.4.1.1]	xtr:100125118	Metabolism; Carbohydrate Metabolism; Citrate cycle (TCA cycle)	9e-73
maker-scaffold2055-snap-gene-0.22-mRNA-1	path:ko00020	K00382	dihydrolipoamide dehydrogenase [EC:1.8.1.4]	cel:LLC1.3	Metabolism; Carbohydrate Metabolism; Citrate cycle (TCA cycle)	2e-134
maker-scaffold706-augustus-gene-0.19-mRNA-1	path:ko00020	K00025	malate dehydrogenase [EC:1.1.1.37]	cel:F46E10.10	Metabolism; Carbohydrate Metabolism; Citrate cycle (TCA cycle)	1e-78
snap-scaffold14990-abinit-gene-0.10-mRNA-1	path:ko00020	K00164	2-oxoglutarate dehydrogenase E1 component [EC:1.2.4.2]	cbr:CBG01737	Metabolism; Carbohydrate Metabolism; Citrate cycle (TCA cycle)	0
snap-scaffold9946-abinit-gene-0.7-mRNA-1	path:ko00020	K01681	aconitate hydratase 1 [EC:4.2.1.3]	cbr:CBG22943	Metabolism; Carbohydrate Metabolism; Citrate cycle (TCA cycle)	0
maker-scaffold11180-snap-gene-0.7-mRNA-1	path:ko00020	K01958	pyruvate carboxylase [EC:6.4.1.1]	cel:D2023.2	Metabolism; Carbohydrate Metabolism; Citrate cycle (TCA cycle)	2e-82
maker-scaffold6742-augustus-gene-0.10-mRNA-1	path:ko00020	K01679	fumarate hydratase, class II [EC:4.2.1.2]	cbr:CBG09180	Metabolism; Carbohydrate Metabolism; Citrate cycle (TCA cycle)	5e-142
maker-scaffold18814-snap-gene-1.17-mRNA-1	path:ko00020	K01681	aconitate hydratase 1 [EC:4.2.1.3]	cel:F54H12.1	Metabolism; Carbohydrate Metabolism; Citrate cycle (TCA cycle)	0
maker-scaffold13464-augustus-gene-0.2-mRNA-1	path:ko00020	K00627	pyruvate dehydrogenase E2 component (dihydrolipoamide acetyltransferase) [EC:2.3.1.12]	cbr:CBG04612	Metabolism; Carbohydrate Metabolism; Citrate cycle (TCA cycle)	8e-43
maker-C455075-augustus-gene-0.2-mRNA-1	path:ko00020	K00235	succinate dehydrogenase (ubiquinone) iron-sulfur subunit [EC:1.3.5.1]	cbr:CBG00872	Metabolism; Carbohydrate Metabolism; Citrate cycle (TCA cycle)	8e-104
maker-scaffold15824-snap-gene-0.10-mRNA-1	path:ko00020	K01900	succinyl-CoA synthetase beta subunit [EC:6.2.1.4 6.2.1.5]	cel:C50F7.4	Metabolism; Carbohydrate Metabolism; Citrate cycle (TCA cycle)	9e-95
augustus-C470195-abinit-gene-0.0-mRNA-1	path:ko00020	K01899	succinyl-CoA synthetase alpha subunit [EC:6.2.1.4 6.2.1.5]	cel:C05G5.4	Metabolism; Carbohydrate Metabolism; Citrate cycle (TCA cycle)	1e-74
augustus-scaffold13739-abinit-gene-0.0-mRNA-1	path:ko00020	K00382	dihydrolipoamide dehydrogenase [EC:1.8.1.4]	cel:LLC1.3	Metabolism; Carbohydrate Metabolism; Citrate cycle (TCA cycle)	6e-101
maker-scaffold15294-augustus-gene-0.2-mRNA-1	path:ko00020	K01596	phosphoenolpyruvate carboxykinase (GTP) [EC:4.1.1.32]	cbr:CBG08279	Metabolism; Carbohydrate Metabolism; Citrate cycle (TCA cycle)	6e-11
snap-scaffold19525-abinit-gene-0.2-mRNA-1	path:ko00020	K01900	succinyl-CoA synthetase beta subunit [EC:6.2.1.4 6.2.1.5]	cel:F47B10.1	Metabolism; Carbohydrate Metabolism; Citrate cycle (TCA cycle)	3e-160
augustus-scaffold6186-abinit-gene-0.1-mRNA-1	path:ko00020	K00627	pyruvate dehydrogenase E2 component (dihydrolipoamide acetyltransferase) [EC:2.3.1.12]	cel:F23B12.5	Metabolism; Carbohydrate Metabolism; Citrate cycle (TCA cycle)	2e-127
maker-scaffold1506-augustus-gene-0.7-mRNA-1	path:ko00020	K01596	phosphoenolpyruvate carboxykinase (GTP) [EC:4.1.1.32]	cbr:CBG08279	Metabolism; Carbohydrate Metabolism; Citrate cycle (TCA cycle)	0
maker-C467279-augustus-gene-0.9-mRNA-1	path:ko00020	K00658	2-oxoglutarate dehydrogenase E2 component (dihydrolipoamide succinyltransferase) [EC:2.3.1.61]	cel:W02F12.5	Metabolism; Carbohydrate Metabolism; Citrate cycle (TCA cycle)	4e-94
augustus-C267941-abinit-gene-0.0-mRNA-1	path:ko00020	K00024	malate dehydrogenase [EC:1.1.1.37]	pac:PPA1740	Metabolism; Carbohydrate Metabolism; Citrate cycle (TCA cycle)	1e-60
maker-scaffold5314-augustus-gene-1.18-mRNA-2	path:ko00020	K00025	malate dehydrogenase [EC:1.1.1.37]	cbr:CBG18957	Metabolism; Carbohydrate Metabolism; Citrate cycle (TCA cycle)	7e-97
maker-scaffold9053-snap-gene-0.3-mRNA-1	path:ko00020	K00030	isocitrate dehydrogenase (NAD+) [EC:1.1.1.41]	cbr:CBG16309	Metabolism; Carbohydrate Metabolism; Citrate cycle (TCA cycle)	1e-30
augustus-C384009-abinit-gene-0.0-mRNA-1	path:ko00020	K01899	succinyl-CoA synthetase alpha subunit [EC:6.2.1.4 6.2.1.5]	bfo:BRAFLDRAFT_124275	Metabolism; Carbohydrate Metabolism; Citrate cycle (TCA cycle)	3e-54
maker-scaffold19098-snap-gene-0.17-mRNA-1	path:ko00020	K00236	succinate dehydrogenase (ubiquinone) cytochrome b560 subunit	cel:T07C4.7	Metabolism; Carbohydrate Metabolism; Citrate cycle (TCA cycle)	4e-53
snap-scaffold17242-abinit-gene-0.10-mRNA-1	path:ko00020	K00627	pyruvate dehydrogenase E2 component (dihydrolipoamide acetyltransferase) [EC:2.3.1.12]	cel:C30H6.7	Metabolism; Carbohydrate Metabolism; Citrate cycle (TCA cycle)	2e-23
maker-scaffold2420-augustus-gene-0.4-mRNA-1	path:ko00020	K00030	isocitrate dehydrogenase (NAD+) [EC:1.1.1.41]	cbr:CBG18040	Metabolism; Carbohydrate Metabolism; Citrate cycle (TCA cycle)	7e-122
maker-scaffold17949-snap-gene-0.10-mRNA-1	path:ko00020	K00627	pyruvate dehydrogenase E2 component (dihydrolipoamide acetyltransferase) [EC:2.3.1.12]	cel:F23B12.5	Metabolism; Carbohydrate Metabolism; Citrate cycle (TCA cycle)	2e-60
maker-C287613-augustus-gene-0.0-mRNA-1	path:ko00020	K00164	2-oxoglutarate dehydrogenase E1 component [EC:1.2.4.2]	cbr:CBG01737	Metabolism; Carbohydrate Metabolism; Citrate cycle (TCA cycle)	1e-21
maker-scaffold8907-snap-gene-0.22-mRNA-1	path:ko00020	K00031	isocitrate dehydrogenase [EC:1.1.1.42]	cel:C34F6.8	Metabolism; Carbohydrate Metabolism; Citrate cycle (TCA cycle)	5e-176
maker-scaffold15359-augustus-gene-0.10-mRNA-1	path:ko00020	K01900	succinyl-CoA synthetase beta subunit [EC:6.2.1.4 6.2.1.5]	cel:C50F7.4	Metabolism; Carbohydrate Metabolism; Citrate cycle (TCA cycle)	1e-43
maker-scaffold4548-augustus-gene-0.4-mRNA-1	path:ko00020	K01899	succinyl-CoA synthetase alpha subunit [EC:6.2.1.4 6.2.1.5]	cel:F23H11.3	Metabolism; Carbohydrate Metabolism; Citrate cycle (TCA cycle)	8e-121
maker-scaffold18760-snap-gene-1.31-mRNA-1	path:ko00020	K01596	phosphoenolpyruvate carboxykinase (GTP) [EC:4.1.1.32]	cel:R11A5.4	Metabolism; Carbohydrate Metabolism; Citrate cycle (TCA cycle)	4e-108
snap-scaffold10134-abinit-gene-0.1-mRNA-1	path:ko00020	K01647	citrate synthase [EC:2.3.3.1]	cel:T20G5.2	Metabolism; Carbohydrate Metabolism; Citrate cycle (TCA cycle)	5e-15
maker-scaffold1616-augustus-gene-0.7-mRNA-1	path:ko00020	K00234	succinate dehydrogenase (ubiquinone) flavoprotein subunit [EC:1.3.5.1]	cbr:CBG22795	Metabolism; Carbohydrate Metabolism; Citrate cycle (TCA cycle)	3e-66
augustus-scaffold11335-abinit-gene-0.0-mRNA-1	path:ko00020	K00162	pyruvate dehydrogenase E1 component subunit beta [EC:1.2.4.1]	cbr:CBG21051	Metabolism; Carbohydrate Metabolism; Citrate cycle (TCA cycle)	1e-156
augustus-scaffold6119-abinit-gene-0.2-mRNA-1	path:ko00020	K00627	pyruvate dehydrogenase E2 component (dihydrolipoamide acetyltransferase) [EC:2.3.1.12]	cel:F23B12.5	Metabolism; Carbohydrate Metabolism; Citrate cycle (TCA cycle)	1e-120
maker-C416951-augustus-gene-0.1-mRNA-1	path:ko00020	K00164	2-oxoglutarate dehydrogenase E1 component [EC:1.2.4.2]	cel:T22B11.5	Metabolism; Carbohydrate Metabolism; Citrate cycle (TCA cycle)	3e-28
augustus-scaffold3341-abinit-gene-0.0-mRNA-1	path:ko00020	K01958	pyruvate carboxylase [EC:6.4.1.1]	cel:D2023.2	Metabolism; Carbohydrate Metabolism; Citrate cycle (TCA cycle)	2e-77
augustus-C410281-abinit-gene-0.0-mRNA-1	path:ko00020	K00627	pyruvate dehydrogenase E2 component (dihydrolipoamide acetyltransferase) [EC:2.3.1.12]	cbr:CBG04612	Metabolism; Carbohydrate Metabolism; Citrate cycle (TCA cycle)	3e-46
maker-scaffold1920-snap-gene-0.19-mRNA-1	path:ko00020	K01648	ATP citrate (pro-S)-lyase [EC:2.3.3.8]	cel:D1005.1	Metabolism; Carbohydrate Metabolism; Citrate cycle (TCA cycle)	0
maker-scaffold9918-augustus-gene-0.4-mRNA-1	path:ko00020	K01596	phosphoenolpyruvate carboxykinase (GTP) [EC:4.1.1.32]	cel:R11A5.4	Metabolism; Carbohydrate Metabolism; Citrate cycle (TCA cycle)	3e-11
maker-C383035-snap-gene-0.3-mRNA-1	path:ko00020	K01900	succinyl-CoA synthetase beta subunit [EC:6.2.1.4 6.2.1.5]	bfo:BRAFLDRAFT_208919	Metabolism; Carbohydrate Metabolism; Citrate cycle (TCA cycle)	9e-28
augustus-C413749-abinit-gene-0.0-mRNA-1	path:ko00020	K01596	phosphoenolpyruvate carboxykinase (GTP) [EC:4.1.1.32]	cbr:CBG00466	Metabolism; Carbohydrate Metabolism; Citrate cycle (TCA cycle)	4e-29
maker-C204865-snap-gene-0.1-mRNA-1	path:ko00020	K01958	pyruvate carboxylase [EC:6.4.1.1]	cbr:CBG23262	Metabolism; Carbohydrate Metabolism; Citrate cycle (TCA cycle)	1e-35
maker-scaffold10134-snap-gene-0.4-mRNA-1	path:ko00020	K01647	citrate synthase [EC:2.3.3.1]	cel:T20G5.2	Metabolism; Carbohydrate Metabolism; Citrate cycle (TCA cycle)	6e-86
maker-scaffold18818-snap-gene-0.6-mRNA-1	path:ko00020	K00031	isocitrate dehydrogenase [EC:1.1.1.42]	cel:F59B8.2	Metabolism; Carbohydrate Metabolism; Citrate cycle (TCA cycle)	0
maker-scaffold8342-augustus-gene-0.17-mRNA-2	path:ko00020	K01596	phosphoenolpyruvate carboxykinase (GTP) [EC:4.1.1.32]	cel:R11A5.4	Metabolism; Carbohydrate Metabolism; Citrate cycle (TCA cycle)	3e-73
maker-scaffold8342-augustus-gene-0.17-mRNA-1	path:ko00020	K01596	phosphoenolpyruvate carboxykinase (GTP) [EC:4.1.1.32]	cel:R11A5.4	Metabolism; Carbohydrate Metabolism; Citrate cycle (TCA cycle)	1e-88
maker-scaffold17667-snap-gene-0.4-mRNA-1	path:ko00020	K00025	malate dehydrogenase [EC:1.1.1.37]	mgp:100539955	Metabolism; Carbohydrate Metabolism; Citrate cycle (TCA cycle)	3e-19
maker-C379691-snap-gene-0.2-mRNA-1	path:ko00020	K01903	succinyl-CoA synthetase beta subunit [EC:6.2.1.5]	sch:Sphch_0128	Metabolism; Carbohydrate Metabolism; Citrate cycle (TCA cycle)	4e-65
snap-scaffold6119-abinit-gene-0.11-mRNA-1	path:ko00020	K00627	pyruvate dehydrogenase E2 component (dihydrolipoamide acetyltransferase) [EC:2.3.1.12]	cel:F23B12.5	Metabolism; Carbohydrate Metabolism; Citrate cycle (TCA cycle)	2e-09
maker-C384433-augustus-gene-0.2-mRNA-1	path:ko00020	K00164	2-oxoglutarate dehydrogenase E1 component [EC:1.2.4.2]	cbr:CBG01737	Metabolism; Carbohydrate Metabolism; Citrate cycle (TCA cycle)	7e-52
augustus-scaffold353-abinit-gene-0.0-mRNA-1	path:ko00020	K00164	2-oxoglutarate dehydrogenase E1 component [EC:1.2.4.2]	cbr:CBG01737	Metabolism; Carbohydrate Metabolism; Citrate cycle (TCA cycle)	6e-145
maker-scaffold17951-snap-gene-0.8-mRNA-1	path:ko00020	K00030	isocitrate dehydrogenase (NAD+) [EC:1.1.1.41]	cel:C37E2.1	Metabolism; Carbohydrate Metabolism; Citrate cycle (TCA cycle)	3e-119
maker-C459233-snap-gene-0.4-mRNA-1	path:ko00020	K01681	aconitate hydratase 1 [EC:4.2.1.3]	cbr:CBG22943	Metabolism; Carbohydrate Metabolism; Citrate cycle (TCA cycle)	2e-91
maker-scaffold2829-snap-gene-0.6-mRNA-1	path:ko00020	K00030	isocitrate dehydrogenase (NAD+) [EC:1.1.1.41]	cbr:CBG03937	Metabolism; Carbohydrate Metabolism; Citrate cycle (TCA cycle)	2e-94
snap-scaffold8674-abinit-gene-0.1-mRNA-1	path:ko00020	K00162	pyruvate dehydrogenase E1 component subunit beta [EC:1.2.4.1]	cbr:CBG21051	Metabolism; Carbohydrate Metabolism; Citrate cycle (TCA cycle)	1e-50
snap-scaffold7678-abinit-gene-0.8-mRNA-1	path:ko00020	K00235	succinate dehydrogenase (ubiquinone) iron-sulfur subunit [EC:1.3.5.1]	cel:F42A8.2	Metabolism; Carbohydrate Metabolism; Citrate cycle (TCA cycle)	5e-12
maker-C378655-augustus-gene-0.1-mRNA-1	path:ko00020	K01647	citrate synthase [EC:2.3.3.1]	cel:T20G5.2	Metabolism; Carbohydrate Metabolism; Citrate cycle (TCA cycle)	7e-38
maker-C367205-augustus-gene-0.1-mRNA-1	path:ko00020	K00627	pyruvate dehydrogenase E2 component (dihydrolipoamide acetyltransferase) [EC:2.3.1.12]	cel:F23B12.5	Metabolism; Carbohydrate Metabolism; Citrate cycle (TCA cycle)	4e-28
snap-scaffold9234-abinit-gene-1.6-mRNA-1	path:ko00020	K00026	malate dehydrogenase [EC:1.1.1.37]	cbr:CBG15213	Metabolism; Carbohydrate Metabolism; Citrate cycle (TCA cycle)	5e-99
maker-scaffold10711-snap-gene-0.15-mRNA-1	path:ko00020	K00030	isocitrate dehydrogenase (NAD+) [EC:1.1.1.41]	cbr:CBG03937	Metabolism; Carbohydrate Metabolism; Citrate cycle (TCA cycle)	2e-162
maker-C389857-augustus-gene-0.2-mRNA-1	path:ko00020	K00025	malate dehydrogenase [EC:1.1.1.37]	cbr:CBG18957	Metabolism; Carbohydrate Metabolism; Citrate cycle (TCA cycle)	4e-13
maker-scaffold2128-snap-gene-0.34-mRNA-1	path:ko00020	K00164	2-oxoglutarate dehydrogenase E1 component [EC:1.2.4.2]	cbr:CBG01737	Metabolism; Carbohydrate Metabolism; Citrate cycle (TCA cycle)	3e-165
snap-scaffold19009-abinit-gene-0.6-mRNA-1	path:ko00020	K00627	pyruvate dehydrogenase E2 component (dihydrolipoamide acetyltransferase) [EC:2.3.1.12]	cel:F23B12.5	Metabolism; Carbohydrate Metabolism; Citrate cycle (TCA cycle)	1e-82
augustus-scaffold9511-abinit-gene-0.1-mRNA-1	path:ko00020	K00030	isocitrate dehydrogenase (NAD+) [EC:1.1.1.41]	bmy:Bm1_37675	Metabolism; Carbohydrate Metabolism; Citrate cycle (TCA cycle)	4e-51
maker-scaffold9503-augustus-gene-0.13-mRNA-1	path:ko00020	K00161	pyruvate dehydrogenase E1 component subunit alpha [EC:1.2.4.1]	cel:T05H10.6	Metabolism; Carbohydrate Metabolism; Citrate cycle (TCA cycle)	4e-112
maker-scaffold5314-augustus-gene-1.18-mRNA-1	path:ko00020	K00025	malate dehydrogenase [EC:1.1.1.37]	cbr:CBG18957	Metabolism; Carbohydrate Metabolism; Citrate cycle (TCA cycle)	4e-131
maker-scaffold12815-snap-gene-0.8-mRNA-1	path:ko00020	K01596	phosphoenolpyruvate carboxykinase (GTP) [EC:4.1.1.32]	cbr:CBG00466	Metabolism; Carbohydrate Metabolism; Citrate cycle (TCA cycle)	3e-71
augustus-scaffold18222-abinit-gene-0.2-mRNA-1	path:ko00020	K00237	succinate dehydrogenase (ubiquinone) membrane anchor subunit	cbr:CBG02978	Metabolism; Carbohydrate Metabolism; Citrate cycle (TCA cycle)	2e-39
maker-C249803-augustus-gene-0.0-mRNA-1	path:ko00020	K00164	2-oxoglutarate dehydrogenase E1 component [EC:1.2.4.2]	cbr:CBG01737	Metabolism; Carbohydrate Metabolism; Citrate cycle (TCA cycle)	8e-41
maker-scaffold17109-snap-gene-0.7-mRNA-1	path:ko00030	K01623	fructose-bisphosphate aldolase, class I [EC:4.1.2.13]	cel:T05D4.1	Metabolism; Carbohydrate Metabolism; Pentose phosphate pathway	3e-35
augustus-C365537-abinit-gene-0.0-mRNA-1	path:ko00030	K00850	6-phosphofructokinase [EC:2.7.1.11]	pru:PRU_1201	Metabolism; Carbohydrate Metabolism; Pentose phosphate pathway	8e-79
maker-scaffold3216-augustus-gene-0.14-mRNA-1	path:ko00030	K00850	6-phosphofructokinase [EC:2.7.1.11]	bmy:Bm1_31220	Metabolism; Carbohydrate Metabolism; Pentose phosphate pathway	9e-10
maker-C472201-augustus-gene-0.19-mRNA-1	path:ko00030	K00851	gluconokinase [EC:2.7.1.12]	cel:F26D11.1	Metabolism; Carbohydrate Metabolism; Pentose phosphate pathway	9e-40
maker-scaffold17109-snap-gene-0.6-mRNA-1	path:ko00030	K01623	fructose-bisphosphate aldolase, class I [EC:4.1.2.13]	cbr:CBG15316	Metabolism; Carbohydrate Metabolism; Pentose phosphate pathway	2e-77
snap-scaffold14510-abinit-gene-0.1-mRNA-1	path:ko00030	K00616	transaldolase [EC:2.2.1.2]	cbr:CBG01674	Metabolism; Carbohydrate Metabolism; Pentose phosphate pathway	2e-87
augustus-scaffold2474-abinit-gene-0.0-mRNA-1	path:ko00030	K01623	fructose-bisphosphate aldolase, class I [EC:4.1.2.13]	cel:T05D4.1	Metabolism; Carbohydrate Metabolism; Pentose phosphate pathway	2e-165
maker-scaffold10541-snap-gene-0.28-mRNA-1	path:ko00030	K00850	6-phosphofructokinase [EC:2.7.1.11]	cbr:CBG02020	Metabolism; Carbohydrate Metabolism; Pentose phosphate pathway	0
maker-scaffold3068-snap-gene-0.22-mRNA-1	path:ko00030	K00036	glucose-6-phosphate 1-dehydrogenase [EC:1.1.1.49]	cbr:CBG06072	Metabolism; Carbohydrate Metabolism; Pentose phosphate pathway	0
maker-scaffold18453-augustus-gene-0.8-mRNA-2	path:ko00030	K01623	fructose-bisphosphate aldolase, class I [EC:4.1.2.13]	tsp:Tsp_09639	Metabolism; Carbohydrate Metabolism; Pentose phosphate pathway	1e-111
maker-scaffold18453-augustus-gene-0.8-mRNA-1	path:ko00030	K01623	fructose-bisphosphate aldolase, class I [EC:4.1.2.13]	tsp:Tsp_09639	Metabolism; Carbohydrate Metabolism; Pentose phosphate pathway	2e-125
maker-C378269-augustus-gene-0.0-mRNA-1	path:ko00030	K00036	glucose-6-phosphate 1-dehydrogenase [EC:1.1.1.49]	cel:B0035.5	Metabolism; Carbohydrate Metabolism; Pentose phosphate pathway	5e-07
maker-scaffold19639-snap-gene-0.30-mRNA-1	path:ko00030	K01835	phosphoglucomutase [EC:5.4.2.2]	cel:R05F9.6	Metabolism; Carbohydrate Metabolism; Pentose phosphate pathway	0
augustus-scaffold6675-abinit-gene-2.3-mRNA-1	path:ko00030	K00615	transketolase [EC:2.2.1.1]	cbr:CBG03385	Metabolism; Carbohydrate Metabolism; Pentose phosphate pathway	0
maker-scaffold3184-augustus-gene-0.1-mRNA-1	path:ko00030	K01619	deoxyribose-phosphate aldolase [EC:4.1.2.4]	cel:F09E5.3	Metabolism; Carbohydrate Metabolism; Pentose phosphate pathway	3e-12
maker-scaffold706-snap-gene-0.22-mRNA-1	path:ko00030	K01619	deoxyribose-phosphate aldolase [EC:4.1.2.4]	cbr:CBG02379	Metabolism; Carbohydrate Metabolism; Pentose phosphate pathway	8e-57
maker-scaffold14692-augustus-gene-0.6-mRNA-1	path:ko00030	K00033	6-phosphogluconate dehydrogenase [EC:1.1.1.44]	cel:T25B9.9	Metabolism; Carbohydrate Metabolism; Pentose phosphate pathway	7e-31
maker-scaffold10993-augustus-gene-0.11-mRNA-1	path:ko00030	K00036	glucose-6-phosphate 1-dehydrogenase [EC:1.1.1.49]	cel:B0035.5	Metabolism; Carbohydrate Metabolism; Pentose phosphate pathway	6e-71
maker-scaffold14582-snap-gene-0.15-mRNA-1	path:ko00030	K00033	6-phosphogluconate dehydrogenase [EC:1.1.1.44]	cel:T25B9.9	Metabolism; Carbohydrate Metabolism; Pentose phosphate pathway	9e-102
maker-scaffold2541-snap-gene-0.30-mRNA-1	path:ko00030	K03841	fructose-1,6-bisphosphatase I [EC:3.1.3.11]	cel:K07A3.1	Metabolism; Carbohydrate Metabolism; Pentose phosphate pathway	3e-120
maker-scaffold3436-augustus-gene-0.21-mRNA-1	path:ko00030	K00850	6-phosphofructokinase [EC:2.7.1.11]	cbr:CBG02020	Metabolism; Carbohydrate Metabolism; Pentose phosphate pathway	2e-41
maker-scaffold3436-augustus-gene-0.21-mRNA-2	path:ko00030	K00850	6-phosphofructokinase [EC:2.7.1.11]	cel:C50F4.2	Metabolism; Carbohydrate Metabolism; Pentose phosphate pathway	2e-29
maker-scaffold15913-augustus-gene-0.31-mRNA-2	path:ko00030	K00852	ribokinase [EC:2.7.1.15]	cbr:CBG02845	Metabolism; Carbohydrate Metabolism; Pentose phosphate pathway	2e-41
maker-scaffold15913-augustus-gene-0.31-mRNA-1	path:ko00030	K00852	ribokinase [EC:2.7.1.15]	cel:F07A11.5	Metabolism; Carbohydrate Metabolism; Pentose phosphate pathway	4e-59
maker-C421803-snap-gene-0.1-mRNA-1	path:ko00030	K00851	gluconokinase [EC:2.7.1.12]	cel:F26D11.1	Metabolism; Carbohydrate Metabolism; Pentose phosphate pathway	2e-13
maker-C408877-snap-gene-0.3-mRNA-1	path:ko00030	K01835	phosphoglucomutase [EC:5.4.2.2]	cel:R05F9.6	Metabolism; Carbohydrate Metabolism; Pentose phosphate pathway	4e-27
maker-scaffold10012-snap-gene-0.19-mRNA-1	path:ko00030	K01783	ribulose-phosphate 3-epimerase [EC:5.1.3.1]	cel:F08F8.7	Metabolism; Carbohydrate Metabolism; Pentose phosphate pathway	2e-87
maker-scaffold19333-snap-gene-0.3-mRNA-1	path:ko00030	K00616	transaldolase [EC:2.2.1.2]	cbr:CBG01674	Metabolism; Carbohydrate Metabolism; Pentose phosphate pathway	5e-47
augustus-scaffold573-abinit-gene-0.1-mRNA-1	path:ko00030	K00852	ribokinase [EC:2.7.1.15]	cbr:CBG02845	Metabolism; Carbohydrate Metabolism; Pentose phosphate pathway	9e-14
maker-C454089-augustus-gene-0.3-mRNA-1	path:ko00030	K00851	gluconokinase [EC:2.7.1.12]	cel:F26D11.1	Metabolism; Carbohydrate Metabolism; Pentose phosphate pathway	1e-39
maker-C454089-augustus-gene-0.3-mRNA-2	path:ko00030	K00851	gluconokinase [EC:2.7.1.12]	cel:F26D11.1	Metabolism; Carbohydrate Metabolism; Pentose phosphate pathway	9e-21
maker-C472201-augustus-gene-0.19-mRNA-2	path:ko00030	K00851	gluconokinase [EC:2.7.1.12]	cel:F26D11.1	Metabolism; Carbohydrate Metabolism; Pentose phosphate pathway	1e-38
maker-scaffold14582-snap-gene-0.16-mRNA-1	path:ko00030	K00033	6-phosphogluconate dehydrogenase [EC:1.1.1.44]	cel:T25B9.9	Metabolism; Carbohydrate Metabolism; Pentose phosphate pathway	1e-07
augustus-scaffold2474-abinit-gene-0.1-mRNA-1	path:ko00030	K01623	fructose-bisphosphate aldolase, class I [EC:4.1.2.13]	bmy:Bm1_15350	Metabolism; Carbohydrate Metabolism; Pentose phosphate pathway	4e-66
maker-C470425-snap-gene-0.11-mRNA-1	path:ko00030	K01807	ribose 5-phosphate isomerase A [EC:5.3.1.6]	cel:B0280.3	Metabolism; Carbohydrate Metabolism; Pentose phosphate pathway	3e-94
maker-scaffold15913-snap-gene-0.33-mRNA-1	path:ko00030	K00852	ribokinase [EC:2.7.1.15]	cbr:CBG02845	Metabolism; Carbohydrate Metabolism; Pentose phosphate pathway	3e-98
maker-scaffold8159-snap-gene-0.13-mRNA-1	path:ko00030	K00948	ribose-phosphate pyrophosphokinase [EC:2.7.6.1]	cel:R151.2	Metabolism; Carbohydrate Metabolism; Pentose phosphate pathway	1e-154
maker-scaffold19608-augustus-gene-0.31-mRNA-1	path:ko00030	K01810	glucose-6-phosphate isomerase [EC:5.3.1.9]	cel:Y87G2A.8	Metabolism; Carbohydrate Metabolism; Pentose phosphate pathway	0
snap-C233963-abinit-gene-0.0-mRNA-1	path:ko00030	K00948	ribose-phosphate pyrophosphokinase [EC:2.7.6.1]	pak:HMPREF0675_3582	Metabolism; Carbohydrate Metabolism; Pentose phosphate pathway	9e-39
snap-C470891-abinit-gene-0.4-mRNA-1	path:ko00030	K01835	phosphoglucomutase [EC:5.4.2.2]	cel:Y43F4B.5	Metabolism; Carbohydrate Metabolism; Pentose phosphate pathway	4e-164
maker-scaffold6820-snap-gene-0.28-mRNA-1	path:ko00040	K00699	glucuronosyltransferase [EC:2.4.1.17]	cbr:CBG00954	Metabolism; Carbohydrate Metabolism; Pentose and glucuronate interconversions	2e-121
maker-C451685-snap-gene-0.2-mRNA-1	path:ko00040	K00699	glucuronosyltransferase [EC:2.4.1.17]	cel:C17G1.3	Metabolism; Carbohydrate Metabolism; Pentose and glucuronate interconversions	7e-18
maker-scaffold64-augustus-gene-1.37-mRNA-1	path:ko00040	K00699	glucuronosyltransferase [EC:2.4.1.17]	cel:C18C4.3	Metabolism; Carbohydrate Metabolism; Pentose and glucuronate interconversions	3e-115
maker-scaffold5340-snap-gene-0.5-mRNA-1	path:ko00040	K00699	glucuronosyltransferase [EC:2.4.1.17]	cel:M88.1	Metabolism; Carbohydrate Metabolism; Pentose and glucuronate interconversions	4e-109
maker-C419495-augustus-gene-0.2-mRNA-1	path:ko00040	K00699	glucuronosyltransferase [EC:2.4.1.17]	cel:C17G1.3	Metabolism; Carbohydrate Metabolism; Pentose and glucuronate interconversions	9e-18
maker-scaffold7011-snap-gene-0.3-mRNA-1	path:ko00040	K00011	aldehyde reductase [EC:1.1.1.21]	cel:Y39G8B.1	Metabolism; Carbohydrate Metabolism; Pentose and glucuronate interconversions	3e-46
maker-C453147-snap-gene-0.3-mRNA-1	path:ko00040	K00699	glucuronosyltransferase [EC:2.4.1.17]	cel:F39G3.1	Metabolism; Carbohydrate Metabolism; Pentose and glucuronate interconversions	1e-67
maker-scaffold14895-snap-gene-0.4-mRNA-1	path:ko00040	K00699	glucuronosyltransferase [EC:2.4.1.17]	cel:M88.1	Metabolism; Carbohydrate Metabolism; Pentose and glucuronate interconversions	8e-130
snap-scaffold3807-abinit-gene-0.2-mRNA-1	path:ko00040	K00699	glucuronosyltransferase [EC:2.4.1.17]	bmy:Bm1_13480	Metabolism; Carbohydrate Metabolism; Pentose and glucuronate interconversions	9e-27
augustus-scaffold17946-abinit-gene-0.0-mRNA-1	path:ko00040	K00963	UTP--glucose-1-phosphate uridylyltransferase [EC:2.7.7.9]	cel:K08E3.5	Metabolism; Carbohydrate Metabolism; Pentose and glucuronate interconversions	3e-84
maker-C470971-snap-gene-0.24-mRNA-1	path:ko00040	K13247	L-gulonate 3-dehydrogenase [EC:1.1.1.45]	cbr:CBG04121	Metabolism; Carbohydrate Metabolism; Pentose and glucuronate interconversions	2e-66
maker-scaffold6923-augustus-gene-0.16-mRNA-2	path:ko00040	K00699	glucuronosyltransferase [EC:2.4.1.17]	bmy:Bm1_13480	Metabolism; Carbohydrate Metabolism; Pentose and glucuronate interconversions	1e-38
maker-C413133-snap-gene-0.2-mRNA-1	path:ko00040	K00699	glucuronosyltransferase [EC:2.4.1.17]	cel:F39G3.1	Metabolism; Carbohydrate Metabolism; Pentose and glucuronate interconversions	6e-16
maker-scaffold15954-augustus-gene-0.2-mRNA-1	path:ko00040	K01195	beta-glucuronidase [EC:3.2.1.31]	cbr:CBG19804	Metabolism; Carbohydrate Metabolism; Pentose and glucuronate interconversions	3e-50
maker-scaffold11894-snap-gene-0.11-mRNA-1	path:ko00040	K03331	L-xylulose reductase [EC:1.1.1.10]	acs:100564046	Metabolism; Carbohydrate Metabolism; Pentose and glucuronate interconversions	3e-16
maker-C471265-snap-gene-0.27-mRNA-1	path:ko00040	K00699	glucuronosyltransferase [EC:2.4.1.17]	cel:F39G3.1	Metabolism; Carbohydrate Metabolism; Pentose and glucuronate interconversions	3e-76
maker-scaffold17092-augustus-gene-0.30-mRNA-2	path:ko00040	K00699	glucuronosyltransferase [EC:2.4.1.17]	cel:C17G1.3	Metabolism; Carbohydrate Metabolism; Pentose and glucuronate interconversions	4e-20
maker-scaffold17092-augustus-gene-0.30-mRNA-1	path:ko00040	K00699	glucuronosyltransferase [EC:2.4.1.17]	cel:C17G1.3	Metabolism; Carbohydrate Metabolism; Pentose and glucuronate interconversions	2e-24
maker-scaffold10926-augustus-gene-0.5-mRNA-1	path:ko00040	K00854	xylulokinase [EC:2.7.1.17]	cel:R08D7.7	Metabolism; Carbohydrate Metabolism; Pentose and glucuronate interconversions	9e-52
maker-C358631-snap-gene-0.1-mRNA-1	path:ko00040	K00699	glucuronosyltransferase [EC:2.4.1.17]	bmy:Bm1_13480	Metabolism; Carbohydrate Metabolism; Pentose and glucuronate interconversions	2e-13
maker-scaffold8599-snap-gene-0.7-mRNA-1	path:ko00040	K00699	glucuronosyltransferase [EC:2.4.1.17]	cel:C17G1.3	Metabolism; Carbohydrate Metabolism; Pentose and glucuronate interconversions	9e-49
maker-scaffold3141-augustus-gene-0.8-mRNA-1	path:ko00040	K03331	L-xylulose reductase [EC:1.1.1.10]	cbr:CBG08572	Metabolism; Carbohydrate Metabolism; Pentose and glucuronate interconversions	3e-18
augustus-C424619-abinit-gene-0.0-mRNA-1	path:ko00040	K00699	glucuronosyltransferase [EC:2.4.1.17]	cel:C17G1.3	Metabolism; Carbohydrate Metabolism; Pentose and glucuronate interconversions	4e-29
maker-scaffold8214-snap-gene-0.4-mRNA-1	path:ko00040	K00699	glucuronosyltransferase [EC:2.4.1.17]	cel:T07C5.1	Metabolism; Carbohydrate Metabolism; Pentose and glucuronate interconversions	3e-22
maker-scaffold19343-augustus-gene-0.4-mRNA-1	path:ko00040	K01195	beta-glucuronidase [EC:3.2.1.31]	cel:Y105E8B.9	Metabolism; Carbohydrate Metabolism; Pentose and glucuronate interconversions	9e-60
maker-C374445-snap-gene-0.2-mRNA-1	path:ko00040	K13247	L-gulonate 3-dehydrogenase [EC:1.1.1.45]	bfo:BRAFLDRAFT_116612	Metabolism; Carbohydrate Metabolism; Pentose and glucuronate interconversions	2e-21
maker-C441029-snap-gene-0.2-mRNA-1	path:ko00040	K03331	L-xylulose reductase [EC:1.1.1.10]	cbr:CBG08572	Metabolism; Carbohydrate Metabolism; Pentose and glucuronate interconversions	4e-28
augustus-C466005-abinit-gene-0.1-mRNA-1	path:ko00040	K00699	glucuronosyltransferase [EC:2.4.1.17]	bmy:Bm1_13480	Metabolism; Carbohydrate Metabolism; Pentose and glucuronate interconversions	2e-55
maker-scaffold10999-augustus-gene-0.2-mRNA-1	path:ko00040	K00128	aldehyde dehydrogenase (NAD+) [EC:1.2.1.3]	cbr:CBG23008	Metabolism; Carbohydrate Metabolism; Pentose and glucuronate interconversions	2e-39
augustus-scaffold17146-abinit-gene-0.0-mRNA-1	path:ko00040	K00699	glucuronosyltransferase [EC:2.4.1.17]	cel:M88.1	Metabolism; Carbohydrate Metabolism; Pentose and glucuronate interconversions	9e-22
maker-scaffold5318-augustus-gene-0.7-mRNA-1	path:ko00040	K00128	aldehyde dehydrogenase (NAD+) [EC:1.2.1.3]	cbr:CBG18932	Metabolism; Carbohydrate Metabolism; Pentose and glucuronate interconversions	2e-50
maker-scaffold19477-snap-gene-0.7-mRNA-1	path:ko00040	K00699	glucuronosyltransferase [EC:2.4.1.17]	cel:C17G1.3	Metabolism; Carbohydrate Metabolism; Pentose and glucuronate interconversions	1e-94
augustus-scaffold15090-abinit-gene-0.0-mRNA-1	path:ko00040	K00699	glucuronosyltransferase [EC:2.4.1.17]	cel:C17G1.3	Metabolism; Carbohydrate Metabolism; Pentose and glucuronate interconversions	4e-23
augustus-scaffold12778-abinit-gene-0.0-mRNA-1	path:ko00040	K00699	glucuronosyltransferase [EC:2.4.1.17]	cbr:CBG00090	Metabolism; Carbohydrate Metabolism; Pentose and glucuronate interconversions	2e-36
maker-scaffold17040-augustus-gene-0.0-mRNA-1	path:ko00040	K00128	aldehyde dehydrogenase (NAD+) [EC:1.2.1.3]	cel:T05H4.13	Metabolism; Carbohydrate Metabolism; Pentose and glucuronate interconversions	9e-09
maker-scaffold10012-snap-gene-0.19-mRNA-1	path:ko00040	K01783	ribulose-phosphate 3-epimerase [EC:5.1.3.1]	cel:F08F8.7	Metabolism; Carbohydrate Metabolism; Pentose and glucuronate interconversions	2e-87
maker-scaffold21-snap-gene-0.16-mRNA-1	path:ko00040	K00699	glucuronosyltransferase [EC:2.4.1.17]	cel:F39G3.1	Metabolism; Carbohydrate Metabolism; Pentose and glucuronate interconversions	3e-30
maker-scaffold481-augustus-gene-0.16-mRNA-1	path:ko00040	K00012	UDPglucose 6-dehydrogenase [EC:1.1.1.22]	cel:F29F11.1	Metabolism; Carbohydrate Metabolism; Pentose and glucuronate interconversions	6e-160
maker-scaffold481-augustus-gene-0.16-mRNA-2	path:ko00040	K00012	UDPglucose 6-dehydrogenase [EC:1.1.1.22]	cel:F29F11.1	Metabolism; Carbohydrate Metabolism; Pentose and glucuronate interconversions	8e-118
maker-scaffold19164-snap-gene-0.6-mRNA-1	path:ko00040	K00963	UTP--glucose-1-phosphate uridylyltransferase [EC:2.7.7.9]	cel:K08E3.5	Metabolism; Carbohydrate Metabolism; Pentose and glucuronate interconversions	3e-144
maker-scaffold6923-snap-gene-0.22-mRNA-1	path:ko00040	K00699	glucuronosyltransferase [EC:2.4.1.17]	cel:C17G1.3	Metabolism; Carbohydrate Metabolism; Pentose and glucuronate interconversions	9e-29
maker-C408499-snap-gene-0.3-mRNA-1	path:ko00040	K00128	aldehyde dehydrogenase (NAD+) [EC:1.2.1.3]	cel:F54D8.3	Metabolism; Carbohydrate Metabolism; Pentose and glucuronate interconversions	1e-83
maker-C383077-augustus-gene-0.1-mRNA-1	path:ko00040	K00699	glucuronosyltransferase [EC:2.4.1.17]	bmy:Bm1_13480	Metabolism; Carbohydrate Metabolism; Pentose and glucuronate interconversions	2e-12
maker-scaffold11927-augustus-gene-0.9-mRNA-1	path:ko00040	K00699	glucuronosyltransferase [EC:2.4.1.17]	cel:M88.1	Metabolism; Carbohydrate Metabolism; Pentose and glucuronate interconversions	2e-154
maker-scaffold11927-augustus-gene-0.9-mRNA-2	path:ko00040	K00699	glucuronosyltransferase [EC:2.4.1.17]	cel:M88.1	Metabolism; Carbohydrate Metabolism; Pentose and glucuronate interconversions	2e-46
maker-scaffold10087-snap-gene-0.3-mRNA-1	path:ko00040	K00128	aldehyde dehydrogenase (NAD+) [EC:1.2.1.3]	cbr:CBG23008	Metabolism; Carbohydrate Metabolism; Pentose and glucuronate interconversions	1e-10
augustus-scaffold1827-abinit-gene-0.0-mRNA-1	path:ko00040	K00128	aldehyde dehydrogenase (NAD+) [EC:1.2.1.3]	cbr:CBG23008	Metabolism; Carbohydrate Metabolism; Pentose and glucuronate interconversions	2e-41
maker-scaffold18853-augustus-gene-0.6-mRNA-1	path:ko00040	K00854	xylulokinase [EC:2.7.1.17]	cbr:CBG06848	Metabolism; Carbohydrate Metabolism; Pentose and glucuronate interconversions	1e-39
maker-scaffold1827-snap-gene-0.18-mRNA-1	path:ko00040	K00128	aldehyde dehydrogenase (NAD+) [EC:1.2.1.3]	dpe:Dper_GL26144	Metabolism; Carbohydrate Metabolism; Pentose and glucuronate interconversions	8e-23
maker-scaffold5340-snap-gene-0.4-mRNA-1	path:ko00040	K00699	glucuronosyltransferase [EC:2.4.1.17]	cbr:CBG18047	Metabolism; Carbohydrate Metabolism; Pentose and glucuronate interconversions	2e-26
maker-scaffold1674-snap-gene-0.38-mRNA-1	path:ko00040	K00699	glucuronosyltransferase [EC:2.4.1.17]	cel:T07C5.1	Metabolism; Carbohydrate Metabolism; Pentose and glucuronate interconversions	2e-50
maker-C372921-augustus-gene-0.2-mRNA-1	path:ko00040	K00012	UDPglucose 6-dehydrogenase [EC:1.1.1.22]	cbr:CBG09668	Metabolism; Carbohydrate Metabolism; Pentose and glucuronate interconversions	2e-32
maker-C451487-snap-gene-0.4-mRNA-1	path:ko00040	K01195	beta-glucuronidase [EC:3.2.1.31]	cel:Y105E8B.9	Metabolism; Carbohydrate Metabolism; Pentose and glucuronate interconversions	2e-138
maker-scaffold13651-snap-gene-0.13-mRNA-1	path:ko00040	K00011	aldehyde reductase [EC:1.1.1.21]	cel:Y39G8B.1	Metabolism; Carbohydrate Metabolism; Pentose and glucuronate interconversions	7e-85
maker-scaffold3141-augustus-gene-0.7-mRNA-1	path:ko00040	K03331	L-xylulose reductase [EC:1.1.1.10]	cbr:CBG08572	Metabolism; Carbohydrate Metabolism; Pentose and glucuronate interconversions	3e-29
maker-C471265-augustus-gene-0.22-mRNA-1	path:ko00040	K00699	glucuronosyltransferase [EC:2.4.1.17]	cel:F39G3.1	Metabolism; Carbohydrate Metabolism; Pentose and glucuronate interconversions	3e-12
maker-scaffold2536-augustus-gene-0.4-mRNA-1	path:ko00040	K00011	aldehyde reductase [EC:1.1.1.21]	cbr:CBG20740	Metabolism; Carbohydrate Metabolism; Pentose and glucuronate interconversions	5e-39
maker-scaffold18004-snap-gene-0.4-mRNA-1	path:ko00040	K00963	UTP--glucose-1-phosphate uridylyltransferase [EC:2.7.7.9]	cne:CNC03700	Metabolism; Carbohydrate Metabolism; Pentose and glucuronate interconversions	8e-97
maker-scaffold688-augustus-gene-0.16-mRNA-1	path:ko00040	K00699	glucuronosyltransferase [EC:2.4.1.17]	aga:AgaP_AGAP007920	Metabolism; Carbohydrate Metabolism; Pentose and glucuronate interconversions	2e-61
maker-scaffold1827-snap-gene-0.19-mRNA-1	path:ko00040	K00128	aldehyde dehydrogenase (NAD+) [EC:1.2.1.3]	cel:F54D8.3	Metabolism; Carbohydrate Metabolism; Pentose and glucuronate interconversions	2e-152
maker-scaffold479-snap-gene-0.8-mRNA-1	path:ko00040	K00128	aldehyde dehydrogenase (NAD+) [EC:1.2.1.3]	cel:F54D8.3	Metabolism; Carbohydrate Metabolism; Pentose and glucuronate interconversions	9e-69
maker-scaffold5318-augustus-gene-0.5-mRNA-1	path:ko00040	K00128	aldehyde dehydrogenase (NAD+) [EC:1.2.1.3]	cel:T05H4.13	Metabolism; Carbohydrate Metabolism; Pentose and glucuronate interconversions	4e-115
maker-scaffold15229-snap-gene-0.9-mRNA-1	path:ko00040	K00699	glucuronosyltransferase [EC:2.4.1.17]	bmy:Bm1_13480	Metabolism; Carbohydrate Metabolism; Pentose and glucuronate interconversions	3e-26
maker-scaffold9445-augustus-gene-0.4-mRNA-1	path:ko00040	K00699	glucuronosyltransferase [EC:2.4.1.17]	cbr:CBG18047	Metabolism; Carbohydrate Metabolism; Pentose and glucuronate interconversions	6e-116
maker-scaffold15229-augustus-gene-0.8-mRNA-1	path:ko00040	K00699	glucuronosyltransferase [EC:2.4.1.17]	cel:C17G1.3	Metabolism; Carbohydrate Metabolism; Pentose and glucuronate interconversions	6e-08
maker-scaffold7242-augustus-gene-0.4-mRNA-1	path:ko00040	K00699	glucuronosyltransferase [EC:2.4.1.17]	bmy:Bm1_13480	Metabolism; Carbohydrate Metabolism; Pentose and glucuronate interconversions	2e-21
maker-scaffold19036-snap-gene-0.2-mRNA-1	path:ko00040	K00699	glucuronosyltransferase [EC:2.4.1.17]	cbr:CBG00954	Metabolism; Carbohydrate Metabolism; Pentose and glucuronate interconversions	1e-26
maker-scaffold16134-snap-gene-0.3-mRNA-1	path:ko00040	K00699	glucuronosyltransferase [EC:2.4.1.17]	cel:B0310.5	Metabolism; Carbohydrate Metabolism; Pentose and glucuronate interconversions	8e-16
maker-scaffold8288-snap-gene-0.25-mRNA-1	path:ko00040	K00128	aldehyde dehydrogenase (NAD+) [EC:1.2.1.3]	cel:T05H4.13	Metabolism; Carbohydrate Metabolism; Pentose and glucuronate interconversions	1e-70
maker-scaffold6732-snap-gene-0.27-mRNA-1	path:ko00040	K00699	glucuronosyltransferase [EC:2.4.1.17]	cel:M88.1	Metabolism; Carbohydrate Metabolism; Pentose and glucuronate interconversions	5e-136
maker-scaffold6751-snap-gene-0.24-mRNA-1	path:ko00040	K00699	glucuronosyltransferase [EC:2.4.1.17]	bmy:Bm1_13480	Metabolism; Carbohydrate Metabolism; Pentose and glucuronate interconversions	1e-11
maker-scaffold13635-augustus-gene-0.12-mRNA-1	path:ko00040	K00699	glucuronosyltransferase [EC:2.4.1.17]	bmy:Bm1_13480	Metabolism; Carbohydrate Metabolism; Pentose and glucuronate interconversions	4e-20
maker-scaffold5042-snap-gene-0.15-mRNA-1	path:ko00040	K00128	aldehyde dehydrogenase (NAD+) [EC:1.2.1.3]	cbr:CBG18932	Metabolism; Carbohydrate Metabolism; Pentose and glucuronate interconversions	7e-108
maker-scaffold12629-snap-gene-0.17-mRNA-1	path:ko00040	K00699	glucuronosyltransferase [EC:2.4.1.17]	bmy:Bm1_13480	Metabolism; Carbohydrate Metabolism; Pentose and glucuronate interconversions	2e-33
maker-scaffold19670-snap-gene-1.17-mRNA-1	path:ko00051	K01103	6-phosphofructo-2-kinase / fructose-2,6-bisphosphatase [EC:2.7.1.105 3.1.3.46]	cbr:CBG10830	Metabolism; Carbohydrate Metabolism; Fructose and mannose metabolism	1e-22
maker-scaffold1583-snap-gene-0.1-mRNA-1	path:ko00051	K01103	6-phosphofructo-2-kinase / fructose-2,6-bisphosphatase [EC:2.7.1.105 3.1.3.46]	cbr:CBG10830	Metabolism; Carbohydrate Metabolism; Fructose and mannose metabolism	3e-24
maker-scaffold19614-snap-gene-0.8-mRNA-1	path:ko00051	K00844	hexokinase [EC:2.7.1.1]	rno:25058	Metabolism; Carbohydrate Metabolism; Fructose and mannose metabolism	5e-43
maker-scaffold17109-snap-gene-0.7-mRNA-1	path:ko00051	K01623	fructose-bisphosphate aldolase, class I [EC:4.1.2.13]	cel:T05D4.1	Metabolism; Carbohydrate Metabolism; Fructose and mannose metabolism	3e-35
snap-scaffold2333-abinit-gene-0.9-mRNA-1	path:ko00051	K00754	E2.4.1.-	cel:B0024.15	Metabolism; Carbohydrate Metabolism; Fructose and mannose metabolism	3e-15
maker-scaffold7011-snap-gene-0.3-mRNA-1	path:ko00051	K00011	aldehyde reductase [EC:1.1.1.21]	cel:Y39G8B.1	Metabolism; Carbohydrate Metabolism; Fructose and mannose metabolism	3e-46
maker-scaffold2333-augustus-gene-0.10-mRNA-1	path:ko00051	K00754	E2.4.1.-	cel:B0024.15	Metabolism; Carbohydrate Metabolism; Fructose and mannose metabolism	2e-18
augustus-C365537-abinit-gene-0.0-mRNA-1	path:ko00051	K00850	6-phosphofructokinase [EC:2.7.1.11]	pru:PRU_1201	Metabolism; Carbohydrate Metabolism; Fructose and mannose metabolism	8e-79
snap-C375781-abinit-gene-0.1-mRNA-1	path:ko00051	K01103	6-phosphofructo-2-kinase / fructose-2,6-bisphosphatase [EC:2.7.1.105 3.1.3.46]	cbr:CBG09461	Metabolism; Carbohydrate Metabolism; Fructose and mannose metabolism	8e-47
maker-scaffold3216-augustus-gene-0.14-mRNA-1	path:ko00051	K00850	6-phosphofructokinase [EC:2.7.1.11]	bmy:Bm1_31220	Metabolism; Carbohydrate Metabolism; Fructose and mannose metabolism	9e-10
maker-scaffold3835-snap-gene-0.35-mRNA-1	path:ko00051	K01809	mannose-6-phosphate isomerase [EC:5.3.1.8]	cel:C05C8.7	Metabolism; Carbohydrate Metabolism; Fructose and mannose metabolism	2e-56
maker-scaffold17109-snap-gene-0.6-mRNA-1	path:ko00051	K01623	fructose-bisphosphate aldolase, class I [EC:4.1.2.13]	cbr:CBG15316	Metabolism; Carbohydrate Metabolism; Fructose and mannose metabolism	2e-77
maker-scaffold18532-snap-gene-0.8-mRNA-1	path:ko00051	K00008	L-iditol 2-dehydrogenase [EC:1.1.1.14]	cbr:CBG08605	Metabolism; Carbohydrate Metabolism; Fructose and mannose metabolism	3e-137
maker-scaffold17975-snap-gene-0.16-mRNA-1	path:ko00051	K01103	6-phosphofructo-2-kinase / fructose-2,6-bisphosphatase [EC:2.7.1.105 3.1.3.46]	cel:Y110A7A.6	Metabolism; Carbohydrate Metabolism; Fructose and mannose metabolism	4e-44
maker-scaffold4894-snap-gene-0.5-mRNA-1	path:ko00051	K01103	6-phosphofructo-2-kinase / fructose-2,6-bisphosphatase [EC:2.7.1.105 3.1.3.46]	cel:Y110A7A.6	Metabolism; Carbohydrate Metabolism; Fructose and mannose metabolism	6e-172
augustus-scaffold2474-abinit-gene-0.0-mRNA-1	path:ko00051	K01623	fructose-bisphosphate aldolase, class I [EC:4.1.2.13]	cel:T05D4.1	Metabolism; Carbohydrate Metabolism; Fructose and mannose metabolism	2e-165
maker-scaffold10541-snap-gene-0.28-mRNA-1	path:ko00051	K00850	6-phosphofructokinase [EC:2.7.1.11]	cbr:CBG02020	Metabolism; Carbohydrate Metabolism; Fructose and mannose metabolism	0
augustus-scaffold4000-abinit-gene-0.0-mRNA-1	path:ko00051	K00100	E1.1.1.-	cel:C56G2.6	Metabolism; Carbohydrate Metabolism; Fructose and mannose metabolism	8e-42
maker-scaffold18453-augustus-gene-0.8-mRNA-2	path:ko00051	K01623	fructose-bisphosphate aldolase, class I [EC:4.1.2.13]	tsp:Tsp_09639	Metabolism; Carbohydrate Metabolism; Fructose and mannose metabolism	1e-111
maker-scaffold18453-augustus-gene-0.8-mRNA-1	path:ko00051	K01623	fructose-bisphosphate aldolase, class I [EC:4.1.2.13]	tsp:Tsp_09639	Metabolism; Carbohydrate Metabolism; Fructose and mannose metabolism	2e-125
snap-scaffold9756-abinit-gene-0.4-mRNA-1	path:ko00051	K00844	hexokinase [EC:2.7.1.1]	bmy:Bm1_41805	Metabolism; Carbohydrate Metabolism; Fructose and mannose metabolism	5e-142
maker-C403947-snap-gene-0.1-mRNA-1	path:ko00051	K01840	phosphomannomutase [EC:5.4.2.8]	bmy:Bm1_18455	Metabolism; Carbohydrate Metabolism; Fructose and mannose metabolism	4e-14
maker-scaffold1368-snap-gene-0.11-mRNA-1	path:ko00051	K01809	mannose-6-phosphate isomerase [EC:5.3.1.8]	bmy:Bm1_32455	Metabolism; Carbohydrate Metabolism; Fructose and mannose metabolism	1e-42
maker-C423315-snap-gene-0.2-mRNA-1	path:ko00051	K00966	mannose-1-phosphate guanylyltransferase [EC:2.7.7.13]	cel:Y47D9A.1	Metabolism; Carbohydrate Metabolism; Fructose and mannose metabolism	5e-35
maker-C472265-augustus-gene-1.10-mRNA-2	path:ko00051	K01103	6-phosphofructo-2-kinase / fructose-2,6-bisphosphatase [EC:2.7.1.105 3.1.3.46]	cel:K02B2.1	Metabolism; Carbohydrate Metabolism; Fructose and mannose metabolism	5e-43
maker-C472265-augustus-gene-1.10-mRNA-1	path:ko00051	K01103	6-phosphofructo-2-kinase / fructose-2,6-bisphosphatase [EC:2.7.1.105 3.1.3.46]	cel:K02B2.1	Metabolism; Carbohydrate Metabolism; Fructose and mannose metabolism	2e-43
maker-scaffold2541-snap-gene-0.30-mRNA-1	path:ko00051	K03841	fructose-1,6-bisphosphatase I [EC:3.1.3.11]	cel:K07A3.1	Metabolism; Carbohydrate Metabolism; Fructose and mannose metabolism	3e-120
maker-scaffold15610-snap-gene-0.6-mRNA-1	path:ko00051	K01103	6-phosphofructo-2-kinase / fructose-2,6-bisphosphatase [EC:2.7.1.105 3.1.3.46]	cel:Y110A7A.6	Metabolism; Carbohydrate Metabolism; Fructose and mannose metabolism	3e-48
maker-C399447-snap-gene-0.2-mRNA-1	path:ko00051	K00844	hexokinase [EC:2.7.1.1]	tad:TRIADDRAFT_50939	Metabolism; Carbohydrate Metabolism; Fructose and mannose metabolism	5e-06
maker-scaffold19486-augustus-gene-0.3-mRNA-1	path:ko00051	K00844	hexokinase [EC:2.7.1.1]	bmy:Bm1_41805	Metabolism; Carbohydrate Metabolism; Fructose and mannose metabolism	4e-58
snap-scaffold16822-abinit-gene-1.5-mRNA-1	path:ko00051	K00844	hexokinase [EC:2.7.1.1]	cel:F14B4.2	Metabolism; Carbohydrate Metabolism; Fructose and mannose metabolism	4e-28
maker-C438435-augustus-gene-0.1-mRNA-1	path:ko00051	K00976	fucose-1-phosphate guanylyltransferase [EC:2.7.7.30]	cel:K03H1.13	Metabolism; Carbohydrate Metabolism; Fructose and mannose metabolism	3e-12
snap-scaffold9756-abinit-gene-0.11-mRNA-1	path:ko00051	K00844	hexokinase [EC:2.7.1.1]	cbr:CBG19465	Metabolism; Carbohydrate Metabolism; Fructose and mannose metabolism	2e-25
maker-scaffold3436-augustus-gene-0.21-mRNA-1	path:ko00051	K00850	6-phosphofructokinase [EC:2.7.1.11]	cbr:CBG02020	Metabolism; Carbohydrate Metabolism; Fructose and mannose metabolism	2e-41
maker-scaffold3436-augustus-gene-0.21-mRNA-2	path:ko00051	K00850	6-phosphofructokinase [EC:2.7.1.11]	cel:C50F4.2	Metabolism; Carbohydrate Metabolism; Fructose and mannose metabolism	2e-29
snap-C406423-abinit-gene-0.1-mRNA-1	path:ko00051	K01711	GDPmannose 4,6-dehydratase [EC:4.2.1.47]	pru:PRU_1377	Metabolism; Carbohydrate Metabolism; Fructose and mannose metabolism	6e-71
maker-scaffold11714-augustus-gene-0.15-mRNA-1	path:ko00051	K02377	GDP-L-fucose synthase [EC:1.1.1.271]	bmy:Bm1_11280	Metabolism; Carbohydrate Metabolism; Fructose and mannose metabolism	1e-152
maker-scaffold11714-augustus-gene-0.15-mRNA-2	path:ko00051	K02377	GDP-L-fucose synthase [EC:1.1.1.271]	cel:R01H2.5	Metabolism; Carbohydrate Metabolism; Fructose and mannose metabolism	1e-144
snap-C432721-abinit-gene-0.5-mRNA-1	path:ko00051	K01803	triosephosphate isomerase (TIM) [EC:5.3.1.1]	pru:PRU_1860	Metabolism; Carbohydrate Metabolism; Fructose and mannose metabolism	1e-120
maker-scaffold15441-snap-gene-0.39-mRNA-1	path:ko00051	K00844	hexokinase [EC:2.7.1.1]	bmy:Bm1_41805	Metabolism; Carbohydrate Metabolism; Fructose and mannose metabolism	2e-136
maker-scaffold2728-augustus-gene-0.21-mRNA-1	path:ko00051	K00976	fucose-1-phosphate guanylyltransferase [EC:2.7.7.30]	cel:K03H1.13	Metabolism; Carbohydrate Metabolism; Fructose and mannose metabolism	7e-21
snap-C278959-abinit-gene-0.1-mRNA-1	path:ko00051	K01711	GDPmannose 4,6-dehydratase [EC:4.2.1.47]	hna:Hneap_0492	Metabolism; Carbohydrate Metabolism; Fructose and mannose metabolism	2e-43
maker-C468043-augustus-gene-0.7-mRNA-1	path:ko00051	K00754	E2.4.1.-	cel:B0024.15	Metabolism; Carbohydrate Metabolism; Fructose and mannose metabolism	7e-10
maker-scaffold11780-snap-gene-0.1-mRNA-1	path:ko00051	K00966	mannose-1-phosphate guanylyltransferase [EC:2.7.7.13]	cbr:CBG12186	Metabolism; Carbohydrate Metabolism; Fructose and mannose metabolism	2e-15
maker-C468711-augustus-gene-0.12-mRNA-2	path:ko00051	K01840	phosphomannomutase [EC:5.4.2.8]	cel:F52B11.2	Metabolism; Carbohydrate Metabolism; Fructose and mannose metabolism	2e-63
maker-C468711-augustus-gene-0.12-mRNA-1	path:ko00051	K01840	phosphomannomutase [EC:5.4.2.8]	cel:F52B11.2	Metabolism; Carbohydrate Metabolism; Fructose and mannose metabolism	7e-53
maker-C448261-augustus-gene-0.2-mRNA-1	path:ko00051	K00966	mannose-1-phosphate guanylyltransferase [EC:2.7.7.13]	cbr:CBG12186	Metabolism; Carbohydrate Metabolism; Fructose and mannose metabolism	2e-27
maker-scaffold15297-snap-gene-0.10-mRNA-1	path:ko00051	K00844	hexokinase [EC:2.7.1.1]	dvi:Dvir_GJ19157	Metabolism; Carbohydrate Metabolism; Fructose and mannose metabolism	8e-58
augustus-scaffold9629-abinit-gene-1.0-mRNA-1	path:ko00051	K01103	6-phosphofructo-2-kinase / fructose-2,6-bisphosphatase [EC:2.7.1.105 3.1.3.46]	cel:K02B2.1	Metabolism; Carbohydrate Metabolism; Fructose and mannose metabolism	7e-79
augustus-scaffold9756-abinit-gene-0.0-mRNA-1	path:ko00051	K00844	hexokinase [EC:2.7.1.1]	bmy:Bm1_41805	Metabolism; Carbohydrate Metabolism; Fructose and mannose metabolism	5e-36
maker-C462451-snap-gene-0.7-mRNA-1	path:ko00051	K05305	fucokinase [EC:2.7.1.52]	tad:TRIADDRAFT_55543	Metabolism; Carbohydrate Metabolism; Fructose and mannose metabolism	1e-44
maker-C440813-snap-gene-0.3-mRNA-1	path:ko00051	K05305	fucokinase [EC:2.7.1.52]	tad:TRIADDRAFT_55543	Metabolism; Carbohydrate Metabolism; Fructose and mannose metabolism	2e-46
maker-scaffold15762-snap-gene-0.11-mRNA-1	path:ko00051	K01103	6-phosphofructo-2-kinase / fructose-2,6-bisphosphatase [EC:2.7.1.105 3.1.3.46]	cel:Y110A7A.6	Metabolism; Carbohydrate Metabolism; Fructose and mannose metabolism	7e-58
maker-scaffold16960-snap-gene-0.13-mRNA-1	path:ko00051	K00844	hexokinase [EC:2.7.1.1]	tsp:Tsp_08386	Metabolism; Carbohydrate Metabolism; Fructose and mannose metabolism	4e-38
maker-C441283-augustus-gene-0.0-mRNA-1	path:ko00051	K01840	phosphomannomutase [EC:5.4.2.8]	bfo:BRAFLDRAFT_113552	Metabolism; Carbohydrate Metabolism; Fructose and mannose metabolism	1e-07
maker-scaffold6383-augustus-gene-0.11-mRNA-2	path:ko00051	K01711	GDPmannose 4,6-dehydratase [EC:4.2.1.47]	cel:C53B4.7	Metabolism; Carbohydrate Metabolism; Fructose and mannose metabolism	1e-154
maker-scaffold6383-augustus-gene-0.11-mRNA-1	path:ko00051	K01711	GDPmannose 4,6-dehydratase [EC:4.2.1.47]	cel:C53B4.7	Metabolism; Carbohydrate Metabolism; Fructose and mannose metabolism	1e-152
maker-scaffold13008-augustus-gene-0.23-mRNA-1	path:ko00051	K01840	phosphomannomutase [EC:5.4.2.8]	cel:F52B11.2	Metabolism; Carbohydrate Metabolism; Fructose and mannose metabolism	8e-45
maker-scaffold10301-snap-gene-0.4-mRNA-1	path:ko00051	K01809	mannose-6-phosphate isomerase [EC:5.3.1.8]	bmy:Bm1_32455	Metabolism; Carbohydrate Metabolism; Fructose and mannose metabolism	9e-38
maker-scaffold1368-snap-gene-0.13-mRNA-1	path:ko00051	K01809	mannose-6-phosphate isomerase [EC:5.3.1.8]	bmy:Bm1_32455	Metabolism; Carbohydrate Metabolism; Fructose and mannose metabolism	1e-28
maker-C390693-snap-gene-0.2-mRNA-1	path:ko00051	K00844	hexokinase [EC:2.7.1.1]	dan:Dana_GF20727	Metabolism; Carbohydrate Metabolism; Fructose and mannose metabolism	5e-21
maker-C443785-snap-gene-0.5-mRNA-1	path:ko00051	K00844	hexokinase [EC:2.7.1.1]	dvi:Dvir_GJ19157	Metabolism; Carbohydrate Metabolism; Fructose and mannose metabolism	1e-50
maker-scaffold13651-snap-gene-0.13-mRNA-1	path:ko00051	K00011	aldehyde reductase [EC:1.1.1.21]	cel:Y39G8B.1	Metabolism; Carbohydrate Metabolism; Fructose and mannose metabolism	7e-85
maker-scaffold15297-snap-gene-0.11-mRNA-1	path:ko00051	K00844	hexokinase [EC:2.7.1.1]	dvi:Dvir_GJ19157	Metabolism; Carbohydrate Metabolism; Fructose and mannose metabolism	6e-53
augustus-scaffold2474-abinit-gene-0.1-mRNA-1	path:ko00051	K01623	fructose-bisphosphate aldolase, class I [EC:4.1.2.13]	bmy:Bm1_15350	Metabolism; Carbohydrate Metabolism; Fructose and mannose metabolism	4e-66
maker-scaffold2536-augustus-gene-0.4-mRNA-1	path:ko00051	K00011	aldehyde reductase [EC:1.1.1.21]	cbr:CBG20740	Metabolism; Carbohydrate Metabolism; Fructose and mannose metabolism	5e-39
maker-C429161-augustus-gene-0.2-mRNA-1	path:ko00051	K01809	mannose-6-phosphate isomerase [EC:5.3.1.8]	cbr:CBG19118	Metabolism; Carbohydrate Metabolism; Fructose and mannose metabolism	8e-57
maker-scaffold7038-augustus-gene-0.20-mRNA-1	path:ko00051	K01112	E3.1.3.-	cel:F53A2.8	Metabolism; Carbohydrate Metabolism; Fructose and mannose metabolism	2e-167
maker-scaffold18055-augustus-gene-0.14-mRNA-1	path:ko00051	K01711	GDPmannose 4,6-dehydratase [EC:4.2.1.47]	cel:C53B4.7	Metabolism; Carbohydrate Metabolism; Fructose and mannose metabolism	5e-142
maker-scaffold644-snap-gene-1.9-mRNA-1	path:ko00051	K00008	L-iditol 2-dehydrogenase [EC:1.1.1.14]	cel:R04B5.5	Metabolism; Carbohydrate Metabolism; Fructose and mannose metabolism	6e-116
maker-scaffold4555-augustus-gene-0.9-mRNA-1	path:ko00051	K01803	triosephosphate isomerase (TIM) [EC:5.3.1.1]	cbr:CBG21017	Metabolism; Carbohydrate Metabolism; Fructose and mannose metabolism	8e-52
snap-scaffold9756-abinit-gene-0.6-mRNA-1	path:ko00051	K00844	hexokinase [EC:2.7.1.1]	cbr:CBG19465	Metabolism; Carbohydrate Metabolism; Fructose and mannose metabolism	9e-27
maker-C465583-snap-gene-0.5-mRNA-1	path:ko00051	K00966	mannose-1-phosphate guanylyltransferase [EC:2.7.7.13]	cbr:CBG12186	Metabolism; Carbohydrate Metabolism; Fructose and mannose metabolism	1e-51
maker-scaffold19670-snap-gene-1.16-mRNA-1	path:ko00051	K01103	6-phosphofructo-2-kinase / fructose-2,6-bisphosphatase [EC:2.7.1.105 3.1.3.46]	cbr:CBG10830	Metabolism; Carbohydrate Metabolism; Fructose and mannose metabolism	5e-135
maker-scaffold12787-snap-gene-0.10-mRNA-1	path:ko00052	K00965	UDPglucose--hexose-1-phosphate uridylyltransferase [EC:2.7.7.12]	cbr:CBG03599	Metabolism; Carbohydrate Metabolism; Galactose metabolism	4e-30
maker-scaffold19614-snap-gene-0.8-mRNA-1	path:ko00052	K00844	hexokinase [EC:2.7.1.1]	rno:25058	Metabolism; Carbohydrate Metabolism; Galactose metabolism	5e-43
maker-scaffold7011-snap-gene-0.3-mRNA-1	path:ko00052	K00011	aldehyde reductase [EC:1.1.1.21]	cel:Y39G8B.1	Metabolism; Carbohydrate Metabolism; Galactose metabolism	3e-46
augustus-C365537-abinit-gene-0.0-mRNA-1	path:ko00052	K00850	6-phosphofructokinase [EC:2.7.1.11]	pru:PRU_1201	Metabolism; Carbohydrate Metabolism; Galactose metabolism	8e-79
maker-scaffold3216-augustus-gene-0.14-mRNA-1	path:ko00052	K00850	6-phosphofructokinase [EC:2.7.1.11]	bmy:Bm1_31220	Metabolism; Carbohydrate Metabolism; Galactose metabolism	9e-10
maker-scaffold14290-snap-gene-0.3-mRNA-1	path:ko00052	K00965	UDPglucose--hexose-1-phosphate uridylyltransferase [EC:2.7.7.12]	cbr:CBG03599	Metabolism; Carbohydrate Metabolism; Galactose metabolism	4e-56
maker-scaffold16590-snap-gene-0.5-mRNA-1	path:ko00052	K01187	alpha-glucosidase [EC:3.2.1.20]	cel:D2096.3	Metabolism; Carbohydrate Metabolism; Galactose metabolism	1e-72
maker-scaffold10541-snap-gene-0.28-mRNA-1	path:ko00052	K00850	6-phosphofructokinase [EC:2.7.1.11]	cbr:CBG02020	Metabolism; Carbohydrate Metabolism; Galactose metabolism	0
augustus-scaffold17946-abinit-gene-0.0-mRNA-1	path:ko00052	K00963	UTP--glucose-1-phosphate uridylyltransferase [EC:2.7.7.9]	cel:K08E3.5	Metabolism; Carbohydrate Metabolism; Galactose metabolism	3e-84
snap-scaffold9756-abinit-gene-0.4-mRNA-1	path:ko00052	K00844	hexokinase [EC:2.7.1.1]	bmy:Bm1_41805	Metabolism; Carbohydrate Metabolism; Galactose metabolism	5e-142
maker-scaffold1112-snap-gene-0.23-mRNA-1	path:ko00052	K01187	alpha-glucosidase [EC:3.2.1.20]	cel:D2096.3	Metabolism; Carbohydrate Metabolism; Galactose metabolism	9e-08
maker-C442333-snap-gene-0.2-mRNA-1	path:ko00052	K01187	alpha-glucosidase [EC:3.2.1.20]	bmy:Bm1_40580	Metabolism; Carbohydrate Metabolism; Galactose metabolism	3e-26
maker-scaffold19639-snap-gene-0.30-mRNA-1	path:ko00052	K01835	phosphoglucomutase [EC:5.4.2.2]	cel:R05F9.6	Metabolism; Carbohydrate Metabolism; Galactose metabolism	0
maker-C472057-augustus-gene-1.9-mRNA-2	path:ko00052	K01784	UDP-glucose 4-epimerase [EC:5.1.3.2]	cel:C47B2.6	Metabolism; Carbohydrate Metabolism; Galactose metabolism	3e-104
maker-C472057-augustus-gene-1.9-mRNA-1	path:ko00052	K01784	UDP-glucose 4-epimerase [EC:5.1.3.2]	cel:C47B2.6	Metabolism; Carbohydrate Metabolism; Galactose metabolism	2e-120
snap-C463603-abinit-gene-0.4-mRNA-1	path:ko00052	K00849	galactokinase [EC:2.7.1.6]	cel:M01D7.4	Metabolism; Carbohydrate Metabolism; Galactose metabolism	5e-67
snap-scaffold16590-abinit-gene-0.1-mRNA-1	path:ko00052	K01187	alpha-glucosidase [EC:3.2.1.20]	bmy:Bm1_40580	Metabolism; Carbohydrate Metabolism; Galactose metabolism	3e-31
maker-C399447-snap-gene-0.2-mRNA-1	path:ko00052	K00844	hexokinase [EC:2.7.1.1]	tad:TRIADDRAFT_50939	Metabolism; Carbohydrate Metabolism; Galactose metabolism	5e-06
maker-scaffold19486-augustus-gene-0.3-mRNA-1	path:ko00052	K00844	hexokinase [EC:2.7.1.1]	bmy:Bm1_41805	Metabolism; Carbohydrate Metabolism; Galactose metabolism	4e-58
snap-scaffold16822-abinit-gene-1.5-mRNA-1	path:ko00052	K00844	hexokinase [EC:2.7.1.1]	cel:F14B4.2	Metabolism; Carbohydrate Metabolism; Galactose metabolism	4e-28
snap-scaffold9756-abinit-gene-0.11-mRNA-1	path:ko00052	K00844	hexokinase [EC:2.7.1.1]	cbr:CBG19465	Metabolism; Carbohydrate Metabolism; Galactose metabolism	2e-25
maker-scaffold3436-augustus-gene-0.21-mRNA-1	path:ko00052	K00850	6-phosphofructokinase [EC:2.7.1.11]	cbr:CBG02020	Metabolism; Carbohydrate Metabolism; Galactose metabolism	2e-41
maker-scaffold3436-augustus-gene-0.21-mRNA-2	path:ko00052	K00850	6-phosphofructokinase [EC:2.7.1.11]	cel:C50F4.2	Metabolism; Carbohydrate Metabolism; Galactose metabolism	2e-29
augustus-scaffold2520-abinit-gene-0.0-mRNA-1	path:ko00052	K00849	galactokinase [EC:2.7.1.6]	bmy:Bm1_16455	Metabolism; Carbohydrate Metabolism; Galactose metabolism	1e-07
maker-scaffold15441-snap-gene-0.39-mRNA-1	path:ko00052	K00844	hexokinase [EC:2.7.1.1]	bmy:Bm1_41805	Metabolism; Carbohydrate Metabolism; Galactose metabolism	2e-136
maker-scaffold6742-snap-gene-0.14-mRNA-1	path:ko00052	K00965	UDPglucose--hexose-1-phosphate uridylyltransferase [EC:2.7.7.12]	cbr:CBG03599	Metabolism; Carbohydrate Metabolism; Galactose metabolism	7e-67
snap-scaffold12985-abinit-gene-0.3-mRNA-1	path:ko00052	K12309	beta-galactosidase [EC:3.2.1.23]	cel:T19B10.3	Metabolism; Carbohydrate Metabolism; Galactose metabolism	1e-59
maker-scaffold6225-augustus-gene-0.20-mRNA-1	path:ko00052	K00849	galactokinase [EC:2.7.1.6]	cel:M01D7.4	Metabolism; Carbohydrate Metabolism; Galactose metabolism	6e-25
maker-scaffold15297-snap-gene-0.10-mRNA-1	path:ko00052	K00844	hexokinase [EC:2.7.1.1]	dvi:Dvir_GJ19157	Metabolism; Carbohydrate Metabolism; Galactose metabolism	8e-58
maker-scaffold16721-snap-gene-0.15-mRNA-1	path:ko00052	K12309	beta-galactosidase [EC:3.2.1.23]	cel:T19B10.3	Metabolism; Carbohydrate Metabolism; Galactose metabolism	7e-92
maker-C408877-snap-gene-0.3-mRNA-1	path:ko00052	K01835	phosphoglucomutase [EC:5.4.2.2]	cel:R05F9.6	Metabolism; Carbohydrate Metabolism; Galactose metabolism	4e-27
augustus-C372181-abinit-gene-0.0-mRNA-1	path:ko00052	K01784	UDP-glucose 4-epimerase [EC:5.1.3.2]	mbr:MONBRDRAFT_18222	Metabolism; Carbohydrate Metabolism; Galactose metabolism	4e-74
augustus-scaffold9756-abinit-gene-0.0-mRNA-1	path:ko00052	K00844	hexokinase [EC:2.7.1.1]	bmy:Bm1_41805	Metabolism; Carbohydrate Metabolism; Galactose metabolism	5e-36
maker-scaffold16960-snap-gene-0.13-mRNA-1	path:ko00052	K00844	hexokinase [EC:2.7.1.1]	tsp:Tsp_08386	Metabolism; Carbohydrate Metabolism; Galactose metabolism	4e-38
maker-scaffold19164-snap-gene-0.6-mRNA-1	path:ko00052	K00963	UTP--glucose-1-phosphate uridylyltransferase [EC:2.7.7.9]	cel:K08E3.5	Metabolism; Carbohydrate Metabolism; Galactose metabolism	3e-144
augustus-scaffold9954-abinit-gene-0.3-mRNA-1	path:ko00052	K00849	galactokinase [EC:2.7.1.6]	bfo:BRAFLDRAFT_90953	Metabolism; Carbohydrate Metabolism; Galactose metabolism	5e-49
maker-scaffold8958-augustus-gene-0.7-mRNA-1	path:ko00052	K01187	alpha-glucosidase [EC:3.2.1.20]	bmy:Bm1_40580	Metabolism; Carbohydrate Metabolism; Galactose metabolism	3e-132
maker-C373613-snap-gene-0.3-mRNA-1	path:ko00052	K12309	beta-galactosidase [EC:3.2.1.23]	mdo:100028615	Metabolism; Carbohydrate Metabolism; Galactose metabolism	2e-28
maker-scaffold17954-snap-gene-0.3-mRNA-1	path:ko00052	K12309	beta-galactosidase [EC:3.2.1.23]	cbr:CBG23139	Metabolism; Carbohydrate Metabolism; Galactose metabolism	4e-46
maker-C390693-snap-gene-0.2-mRNA-1	path:ko00052	K00844	hexokinase [EC:2.7.1.1]	dan:Dana_GF20727	Metabolism; Carbohydrate Metabolism; Galactose metabolism	5e-21
maker-C443785-snap-gene-0.5-mRNA-1	path:ko00052	K00844	hexokinase [EC:2.7.1.1]	dvi:Dvir_GJ19157	Metabolism; Carbohydrate Metabolism; Galactose metabolism	1e-50
maker-scaffold13651-snap-gene-0.13-mRNA-1	path:ko00052	K00011	aldehyde reductase [EC:1.1.1.21]	cel:Y39G8B.1	Metabolism; Carbohydrate Metabolism; Galactose metabolism	7e-85
maker-scaffold15297-snap-gene-0.11-mRNA-1	path:ko00052	K00844	hexokinase [EC:2.7.1.1]	dvi:Dvir_GJ19157	Metabolism; Carbohydrate Metabolism; Galactose metabolism	6e-53
maker-scaffold2536-augustus-gene-0.4-mRNA-1	path:ko00052	K00011	aldehyde reductase [EC:1.1.1.21]	cbr:CBG20740	Metabolism; Carbohydrate Metabolism; Galactose metabolism	5e-39
augustus-C407293-abinit-gene-0.0-mRNA-1	path:ko00052	K01784	UDP-glucose 4-epimerase [EC:5.1.3.2]	pru:PRU_0847	Metabolism; Carbohydrate Metabolism; Galactose metabolism	3e-94
maker-scaffold18004-snap-gene-0.4-mRNA-1	path:ko00052	K00963	UTP--glucose-1-phosphate uridylyltransferase [EC:2.7.7.9]	cne:CNC03700	Metabolism; Carbohydrate Metabolism; Galactose metabolism	8e-97
maker-C381057-snap-gene-0.3-mRNA-1	path:ko00052	K01187	alpha-glucosidase [EC:3.2.1.20]	cel:D2096.3	Metabolism; Carbohydrate Metabolism; Galactose metabolism	2e-14
snap-C470891-abinit-gene-0.4-mRNA-1	path:ko00052	K01835	phosphoglucomutase [EC:5.4.2.2]	cel:Y43F4B.5	Metabolism; Carbohydrate Metabolism; Galactose metabolism	4e-164
augustus-scaffold11300-abinit-gene-0.3-mRNA-1	path:ko00052	K12309	beta-galactosidase [EC:3.2.1.23]	cel:T19B10.3	Metabolism; Carbohydrate Metabolism; Galactose metabolism	2e-157
snap-scaffold9756-abinit-gene-0.6-mRNA-1	path:ko00052	K00844	hexokinase [EC:2.7.1.1]	cbr:CBG19465	Metabolism; Carbohydrate Metabolism; Galactose metabolism	9e-27
maker-C426641-snap-gene-0.2-mRNA-1	path:ko00052	K01189	alpha-galactosidase [EC:3.2.1.22]	oaa:100082995	Metabolism; Carbohydrate Metabolism; Galactose metabolism	2e-14
maker-scaffold6820-snap-gene-0.28-mRNA-1	path:ko00053	K00699	glucuronosyltransferase [EC:2.4.1.17]	cbr:CBG00954	Metabolism; Carbohydrate Metabolism; Ascorbate and aldarate metabolism	2e-121
maker-C451685-snap-gene-0.2-mRNA-1	path:ko00053	K00699	glucuronosyltransferase [EC:2.4.1.17]	cel:C17G1.3	Metabolism; Carbohydrate Metabolism; Ascorbate and aldarate metabolism	7e-18
maker-scaffold64-augustus-gene-1.37-mRNA-1	path:ko00053	K00699	glucuronosyltransferase [EC:2.4.1.17]	cel:C18C4.3	Metabolism; Carbohydrate Metabolism; Ascorbate and aldarate metabolism	3e-115
maker-scaffold5340-snap-gene-0.5-mRNA-1	path:ko00053	K00699	glucuronosyltransferase [EC:2.4.1.17]	cel:M88.1	Metabolism; Carbohydrate Metabolism; Ascorbate and aldarate metabolism	4e-109
maker-C419495-augustus-gene-0.2-mRNA-1	path:ko00053	K00699	glucuronosyltransferase [EC:2.4.1.17]	cel:C17G1.3	Metabolism; Carbohydrate Metabolism; Ascorbate and aldarate metabolism	9e-18
maker-C453147-snap-gene-0.3-mRNA-1	path:ko00053	K00699	glucuronosyltransferase [EC:2.4.1.17]	cel:F39G3.1	Metabolism; Carbohydrate Metabolism; Ascorbate and aldarate metabolism	1e-67
maker-scaffold834-augustus-gene-0.10-mRNA-1	path:ko00053	K14085	aldehyde dehydrogenase family 7 member A1 [EC:1.2.1.31 1.2.1.8 1.2.1.3]	cel:F01F1.6	Metabolism; Carbohydrate Metabolism; Ascorbate and aldarate metabolism	0
maker-scaffold14895-snap-gene-0.4-mRNA-1	path:ko00053	K00699	glucuronosyltransferase [EC:2.4.1.17]	cel:M88.1	Metabolism; Carbohydrate Metabolism; Ascorbate and aldarate metabolism	8e-130
maker-C454539-snap-gene-0.3-mRNA-1	path:ko00053	K00469	inositol oxygenase [EC:1.13.99.1]	cbr:CBG10559	Metabolism; Carbohydrate Metabolism; Ascorbate and aldarate metabolism	3e-34
maker-scaffold8-snap-gene-0.6-mRNA-1	path:ko00053	K00149	aldehyde dehydrogenase family 9 member A1 [EC:1.2.1.47 1.2.1.3]	cel:Y69F12A.2	Metabolism; Carbohydrate Metabolism; Ascorbate and aldarate metabolism	1e-111
snap-scaffold3807-abinit-gene-0.2-mRNA-1	path:ko00053	K00699	glucuronosyltransferase [EC:2.4.1.17]	bmy:Bm1_13480	Metabolism; Carbohydrate Metabolism; Ascorbate and aldarate metabolism	9e-27
maker-scaffold6923-augustus-gene-0.16-mRNA-2	path:ko00053	K00699	glucuronosyltransferase [EC:2.4.1.17]	bmy:Bm1_13480	Metabolism; Carbohydrate Metabolism; Ascorbate and aldarate metabolism	1e-38
maker-C413133-snap-gene-0.2-mRNA-1	path:ko00053	K00699	glucuronosyltransferase [EC:2.4.1.17]	cel:F39G3.1	Metabolism; Carbohydrate Metabolism; Ascorbate and aldarate metabolism	6e-16
maker-C471265-snap-gene-0.27-mRNA-1	path:ko00053	K00699	glucuronosyltransferase [EC:2.4.1.17]	cel:F39G3.1	Metabolism; Carbohydrate Metabolism; Ascorbate and aldarate metabolism	3e-76
maker-scaffold17092-augustus-gene-0.30-mRNA-2	path:ko00053	K00699	glucuronosyltransferase [EC:2.4.1.17]	cel:C17G1.3	Metabolism; Carbohydrate Metabolism; Ascorbate and aldarate metabolism	4e-20
maker-scaffold17092-augustus-gene-0.30-mRNA-1	path:ko00053	K00699	glucuronosyltransferase [EC:2.4.1.17]	cel:C17G1.3	Metabolism; Carbohydrate Metabolism; Ascorbate and aldarate metabolism	2e-24
maker-C358631-snap-gene-0.1-mRNA-1	path:ko00053	K00699	glucuronosyltransferase [EC:2.4.1.17]	bmy:Bm1_13480	Metabolism; Carbohydrate Metabolism; Ascorbate and aldarate metabolism	2e-13
maker-scaffold8599-snap-gene-0.7-mRNA-1	path:ko00053	K00699	glucuronosyltransferase [EC:2.4.1.17]	cel:C17G1.3	Metabolism; Carbohydrate Metabolism; Ascorbate and aldarate metabolism	9e-49
augustus-C424619-abinit-gene-0.0-mRNA-1	path:ko00053	K00699	glucuronosyltransferase [EC:2.4.1.17]	cel:C17G1.3	Metabolism; Carbohydrate Metabolism; Ascorbate and aldarate metabolism	4e-29
maker-scaffold8214-snap-gene-0.4-mRNA-1	path:ko00053	K00699	glucuronosyltransferase [EC:2.4.1.17]	cel:T07C5.1	Metabolism; Carbohydrate Metabolism; Ascorbate and aldarate metabolism	3e-22
augustus-C466005-abinit-gene-0.1-mRNA-1	path:ko00053	K00699	glucuronosyltransferase [EC:2.4.1.17]	bmy:Bm1_13480	Metabolism; Carbohydrate Metabolism; Ascorbate and aldarate metabolism	2e-55
maker-scaffold9436-snap-gene-0.5-mRNA-1	path:ko00053	K00469	inositol oxygenase [EC:1.13.99.1]	cbr:CBG10559	Metabolism; Carbohydrate Metabolism; Ascorbate and aldarate metabolism	9e-61
maker-scaffold10999-augustus-gene-0.2-mRNA-1	path:ko00053	K00128	aldehyde dehydrogenase (NAD+) [EC:1.2.1.3]	cbr:CBG23008	Metabolism; Carbohydrate Metabolism; Ascorbate and aldarate metabolism	2e-39
augustus-scaffold17146-abinit-gene-0.0-mRNA-1	path:ko00053	K00699	glucuronosyltransferase [EC:2.4.1.17]	cel:M88.1	Metabolism; Carbohydrate Metabolism; Ascorbate and aldarate metabolism	9e-22
snap-C439959-abinit-gene-0.0-mRNA-1	path:ko00053	K14085	aldehyde dehydrogenase family 7 member A1 [EC:1.2.1.31 1.2.1.8 1.2.1.3]	cbr:CBG09070	Metabolism; Carbohydrate Metabolism; Ascorbate and aldarate metabolism	2e-53
maker-scaffold5318-augustus-gene-0.7-mRNA-1	path:ko00053	K00128	aldehyde dehydrogenase (NAD+) [EC:1.2.1.3]	cbr:CBG18932	Metabolism; Carbohydrate Metabolism; Ascorbate and aldarate metabolism	2e-50
maker-scaffold19477-snap-gene-0.7-mRNA-1	path:ko00053	K00699	glucuronosyltransferase [EC:2.4.1.17]	cel:C17G1.3	Metabolism; Carbohydrate Metabolism; Ascorbate and aldarate metabolism	1e-94
maker-scaffold1256-augustus-gene-0.6-mRNA-1	path:ko00053	K00149	aldehyde dehydrogenase family 9 member A1 [EC:1.2.1.47 1.2.1.3]	cbr:CBG09190	Metabolism; Carbohydrate Metabolism; Ascorbate and aldarate metabolism	3e-127
augustus-scaffold15090-abinit-gene-0.0-mRNA-1	path:ko00053	K00699	glucuronosyltransferase [EC:2.4.1.17]	cel:C17G1.3	Metabolism; Carbohydrate Metabolism; Ascorbate and aldarate metabolism	4e-23
augustus-scaffold12778-abinit-gene-0.0-mRNA-1	path:ko00053	K00699	glucuronosyltransferase [EC:2.4.1.17]	cbr:CBG00090	Metabolism; Carbohydrate Metabolism; Ascorbate and aldarate metabolism	2e-36
maker-scaffold17040-augustus-gene-0.0-mRNA-1	path:ko00053	K00128	aldehyde dehydrogenase (NAD+) [EC:1.2.1.3]	cel:T05H4.13	Metabolism; Carbohydrate Metabolism; Ascorbate and aldarate metabolism	9e-09
maker-scaffold21-snap-gene-0.16-mRNA-1	path:ko00053	K00699	glucuronosyltransferase [EC:2.4.1.17]	cel:F39G3.1	Metabolism; Carbohydrate Metabolism; Ascorbate and aldarate metabolism	3e-30
maker-scaffold481-augustus-gene-0.16-mRNA-1	path:ko00053	K00012	UDPglucose 6-dehydrogenase [EC:1.1.1.22]	cel:F29F11.1	Metabolism; Carbohydrate Metabolism; Ascorbate and aldarate metabolism	6e-160
maker-scaffold481-augustus-gene-0.16-mRNA-2	path:ko00053	K00012	UDPglucose 6-dehydrogenase [EC:1.1.1.22]	cel:F29F11.1	Metabolism; Carbohydrate Metabolism; Ascorbate and aldarate metabolism	8e-118
maker-scaffold15082-augustus-gene-0.12-mRNA-1	path:ko00053	K00149	aldehyde dehydrogenase family 9 member A1 [EC:1.2.1.47 1.2.1.3]	cel:Y69F12A.2	Metabolism; Carbohydrate Metabolism; Ascorbate and aldarate metabolism	1e-17
maker-scaffold6923-snap-gene-0.22-mRNA-1	path:ko00053	K00699	glucuronosyltransferase [EC:2.4.1.17]	cel:C17G1.3	Metabolism; Carbohydrate Metabolism; Ascorbate and aldarate metabolism	9e-29
maker-C408499-snap-gene-0.3-mRNA-1	path:ko00053	K00128	aldehyde dehydrogenase (NAD+) [EC:1.2.1.3]	cel:F54D8.3	Metabolism; Carbohydrate Metabolism; Ascorbate and aldarate metabolism	1e-83
maker-C383077-augustus-gene-0.1-mRNA-1	path:ko00053	K00699	glucuronosyltransferase [EC:2.4.1.17]	bmy:Bm1_13480	Metabolism; Carbohydrate Metabolism; Ascorbate and aldarate metabolism	2e-12
maker-scaffold11927-augustus-gene-0.9-mRNA-1	path:ko00053	K00699	glucuronosyltransferase [EC:2.4.1.17]	cel:M88.1	Metabolism; Carbohydrate Metabolism; Ascorbate and aldarate metabolism	2e-154
maker-scaffold11927-augustus-gene-0.9-mRNA-2	path:ko00053	K00699	glucuronosyltransferase [EC:2.4.1.17]	cel:M88.1	Metabolism; Carbohydrate Metabolism; Ascorbate and aldarate metabolism	2e-46
maker-scaffold10087-snap-gene-0.3-mRNA-1	path:ko00053	K00128	aldehyde dehydrogenase (NAD+) [EC:1.2.1.3]	cbr:CBG23008	Metabolism; Carbohydrate Metabolism; Ascorbate and aldarate metabolism	1e-10
augustus-scaffold1827-abinit-gene-0.0-mRNA-1	path:ko00053	K00128	aldehyde dehydrogenase (NAD+) [EC:1.2.1.3]	cbr:CBG23008	Metabolism; Carbohydrate Metabolism; Ascorbate and aldarate metabolism	2e-41
maker-scaffold1827-snap-gene-0.18-mRNA-1	path:ko00053	K00128	aldehyde dehydrogenase (NAD+) [EC:1.2.1.3]	dpe:Dper_GL26144	Metabolism; Carbohydrate Metabolism; Ascorbate and aldarate metabolism	8e-23
maker-scaffold5340-snap-gene-0.4-mRNA-1	path:ko00053	K00699	glucuronosyltransferase [EC:2.4.1.17]	cbr:CBG18047	Metabolism; Carbohydrate Metabolism; Ascorbate and aldarate metabolism	2e-26
maker-scaffold1674-snap-gene-0.38-mRNA-1	path:ko00053	K00699	glucuronosyltransferase [EC:2.4.1.17]	cel:T07C5.1	Metabolism; Carbohydrate Metabolism; Ascorbate and aldarate metabolism	2e-50
maker-C372921-augustus-gene-0.2-mRNA-1	path:ko00053	K00012	UDPglucose 6-dehydrogenase [EC:1.1.1.22]	cbr:CBG09668	Metabolism; Carbohydrate Metabolism; Ascorbate and aldarate metabolism	2e-32
maker-C471265-augustus-gene-0.22-mRNA-1	path:ko00053	K00699	glucuronosyltransferase [EC:2.4.1.17]	cel:F39G3.1	Metabolism; Carbohydrate Metabolism; Ascorbate and aldarate metabolism	3e-12
maker-C300873-augustus-gene-0.0-mRNA-1	path:ko00053	K14085	aldehyde dehydrogenase family 7 member A1 [EC:1.2.1.31 1.2.1.8 1.2.1.3]	cel:F01F1.6	Metabolism; Carbohydrate Metabolism; Ascorbate and aldarate metabolism	4e-08
maker-scaffold688-augustus-gene-0.16-mRNA-1	path:ko00053	K00699	glucuronosyltransferase [EC:2.4.1.17]	aga:AgaP_AGAP007920	Metabolism; Carbohydrate Metabolism; Ascorbate and aldarate metabolism	2e-61
maker-scaffold1827-snap-gene-0.19-mRNA-1	path:ko00053	K00128	aldehyde dehydrogenase (NAD+) [EC:1.2.1.3]	cel:F54D8.3	Metabolism; Carbohydrate Metabolism; Ascorbate and aldarate metabolism	2e-152
maker-scaffold479-snap-gene-0.8-mRNA-1	path:ko00053	K00128	aldehyde dehydrogenase (NAD+) [EC:1.2.1.3]	cel:F54D8.3	Metabolism; Carbohydrate Metabolism; Ascorbate and aldarate metabolism	9e-69
maker-scaffold5318-augustus-gene-0.5-mRNA-1	path:ko00053	K00128	aldehyde dehydrogenase (NAD+) [EC:1.2.1.3]	cel:T05H4.13	Metabolism; Carbohydrate Metabolism; Ascorbate and aldarate metabolism	4e-115
maker-scaffold15229-snap-gene-0.9-mRNA-1	path:ko00053	K00699	glucuronosyltransferase [EC:2.4.1.17]	bmy:Bm1_13480	Metabolism; Carbohydrate Metabolism; Ascorbate and aldarate metabolism	3e-26
maker-scaffold9445-augustus-gene-0.4-mRNA-1	path:ko00053	K00699	glucuronosyltransferase [EC:2.4.1.17]	cbr:CBG18047	Metabolism; Carbohydrate Metabolism; Ascorbate and aldarate metabolism	6e-116
maker-scaffold15229-augustus-gene-0.8-mRNA-1	path:ko00053	K00699	glucuronosyltransferase [EC:2.4.1.17]	cel:C17G1.3	Metabolism; Carbohydrate Metabolism; Ascorbate and aldarate metabolism	6e-08
maker-scaffold7242-augustus-gene-0.4-mRNA-1	path:ko00053	K00699	glucuronosyltransferase [EC:2.4.1.17]	bmy:Bm1_13480	Metabolism; Carbohydrate Metabolism; Ascorbate and aldarate metabolism	2e-21
maker-scaffold19036-snap-gene-0.2-mRNA-1	path:ko00053	K00699	glucuronosyltransferase [EC:2.4.1.17]	cbr:CBG00954	Metabolism; Carbohydrate Metabolism; Ascorbate and aldarate metabolism	1e-26
maker-scaffold16134-snap-gene-0.3-mRNA-1	path:ko00053	K00699	glucuronosyltransferase [EC:2.4.1.17]	cel:B0310.5	Metabolism; Carbohydrate Metabolism; Ascorbate and aldarate metabolism	8e-16
maker-scaffold8288-snap-gene-0.25-mRNA-1	path:ko00053	K00128	aldehyde dehydrogenase (NAD+) [EC:1.2.1.3]	cel:T05H4.13	Metabolism; Carbohydrate Metabolism; Ascorbate and aldarate metabolism	1e-70
maker-scaffold6732-snap-gene-0.27-mRNA-1	path:ko00053	K00699	glucuronosyltransferase [EC:2.4.1.17]	cel:M88.1	Metabolism; Carbohydrate Metabolism; Ascorbate and aldarate metabolism	5e-136
maker-scaffold6751-snap-gene-0.24-mRNA-1	path:ko00053	K00699	glucuronosyltransferase [EC:2.4.1.17]	bmy:Bm1_13480	Metabolism; Carbohydrate Metabolism; Ascorbate and aldarate metabolism	1e-11
maker-scaffold13635-augustus-gene-0.12-mRNA-1	path:ko00053	K00699	glucuronosyltransferase [EC:2.4.1.17]	bmy:Bm1_13480	Metabolism; Carbohydrate Metabolism; Ascorbate and aldarate metabolism	4e-20
maker-scaffold5042-snap-gene-0.15-mRNA-1	path:ko00053	K00128	aldehyde dehydrogenase (NAD+) [EC:1.2.1.3]	cbr:CBG18932	Metabolism; Carbohydrate Metabolism; Ascorbate and aldarate metabolism	7e-108
maker-scaffold12629-snap-gene-0.17-mRNA-1	path:ko00053	K00699	glucuronosyltransferase [EC:2.4.1.17]	bmy:Bm1_13480	Metabolism; Carbohydrate Metabolism; Ascorbate and aldarate metabolism	2e-33
snap-C96593-abinit-gene-0.1-mRNA-1	path:ko00061	K09458	3-oxoacyl-[acyl-carrier-protein] synthase II [EC:2.3.1.179]	pru:PRU_2561	Metabolism; Lipid Metabolism; Fatty acid biosynthesis	2e-25
maker-scaffold312-augustus-gene-0.5-mRNA-1	path:ko00061	K00665	fatty acid synthase, animal type [EC:2.3.1.85]	cbr:CBG12408	Metabolism; Lipid Metabolism; Fatty acid biosynthesis	0
snap-C428667-abinit-gene-0.2-mRNA-1	path:ko00061	K00059	3-oxoacyl-[acyl-carrier protein] reductase [EC:1.1.1.100]	pru:PRU_0297	Metabolism; Lipid Metabolism; Fatty acid biosynthesis	3e-106
maker-C261763-snap-gene-0.3-mRNA-1	path:ko00061	K00665	fatty acid synthase, animal type [EC:2.3.1.85]	cel:F32H2.5	Metabolism; Lipid Metabolism; Fatty acid biosynthesis	5e-15
maker-scaffold3864-snap-gene-1.25-mRNA-1	path:ko00061	K09458	3-oxoacyl-[acyl-carrier-protein] synthase II [EC:2.3.1.179]	cel:F10G8.9	Metabolism; Lipid Metabolism; Fatty acid biosynthesis	4e-122
maker-C319037-snap-gene-0.3-mRNA-1	path:ko00061	K00665	fatty acid synthase, animal type [EC:2.3.1.85]	cbr:CBG12408	Metabolism; Lipid Metabolism; Fatty acid biosynthesis	2e-42
maker-scaffold312-augustus-gene-0.5-mRNA-2	path:ko00061	K00665	fatty acid synthase, animal type [EC:2.3.1.85]	cbr:CBG12408	Metabolism; Lipid Metabolism; Fatty acid biosynthesis	0
maker-scaffold7139-snap-gene-0.14-mRNA-1	path:ko00062	K07508	acetyl-CoA acyltransferase 2 [EC:2.3.1.16]	cbr:CBG24278	Metabolism; Lipid Metabolism; Fatty acid elongation	7e-137
maker-scaffold13817-snap-gene-0.1-mRNA-1	path:ko00062	K10258	enoyl reductase [EC:1.3.1.-]	cbr:CBG11196	Metabolism; Lipid Metabolism; Fatty acid elongation	2e-74
maker-scaffold6848-snap-gene-0.8-mRNA-1	path:ko00062	K00022	3-hydroxyacyl-CoA dehydrogenase [EC:1.1.1.35]	cbr:CBG16139	Metabolism; Lipid Metabolism; Fatty acid elongation	2e-82
maker-scaffold12970-snap-gene-0.16-mRNA-1	path:ko00062	K07508	acetyl-CoA acyltransferase 2 [EC:2.3.1.16]	cel:F53A2.7	Metabolism; Lipid Metabolism; Fatty acid elongation	1e-53
maker-scaffold2483-snap-gene-0.16-mRNA-1	path:ko00062	K07509	acetyl-CoA acyltransferase [EC:2.3.1.16]	cel:B0303.3	Metabolism; Lipid Metabolism; Fatty acid elongation	2e-149
maker-C419865-snap-gene-0.2-mRNA-1	path:ko00062	K07508	acetyl-CoA acyltransferase 2 [EC:2.3.1.16]	cel:F53A2.7	Metabolism; Lipid Metabolism; Fatty acid elongation	2e-26
augustus-C468813-abinit-gene-0.1-mRNA-1	path:ko00062	K01074	palmitoyl-protein thioesterase [EC:3.1.2.22]	cbr:CBG18981	Metabolism; Lipid Metabolism; Fatty acid elongation	1e-96
augustus-scaffold8793-abinit-gene-0.1-mRNA-1	path:ko00062	K07511	enoyl-CoA hydratase [EC:4.2.1.17]	cbr:CBG10003	Metabolism; Lipid Metabolism; Fatty acid elongation	2e-101
maker-C349967-augustus-gene-0.2-mRNA-1	path:ko00062	K07512	mitochondrial trans-2-enoyl-CoA reductase [EC:1.3.1.38]	cbr:CBG02814	Metabolism; Lipid Metabolism; Fatty acid elongation	2e-22
maker-C446277-snap-gene-0.3-mRNA-1	path:ko00062	K07512	mitochondrial trans-2-enoyl-CoA reductase [EC:1.3.1.38]	cbr:CBG02814	Metabolism; Lipid Metabolism; Fatty acid elongation	2e-50
maker-C443143-snap-gene-0.3-mRNA-1	path:ko00062	K01074	palmitoyl-protein thioesterase [EC:3.1.2.22]	bfo:BRAFLDRAFT_128749	Metabolism; Lipid Metabolism; Fatty acid elongation	6e-51
maker-scaffold2855-snap-gene-0.17-mRNA-1	path:ko00062	K00022	3-hydroxyacyl-CoA dehydrogenase [EC:1.1.1.35]	cel:R09B5.6	Metabolism; Lipid Metabolism; Fatty acid elongation	5e-62
maker-scaffold8650-augustus-gene-0.3-mRNA-1	path:ko00062	K00022	3-hydroxyacyl-CoA dehydrogenase [EC:1.1.1.35]	cel:F01G10.2	Metabolism; Lipid Metabolism; Fatty acid elongation	2e-86
maker-scaffold10540-snap-gene-0.4-mRNA-1	path:ko00062	K07508	acetyl-CoA acyltransferase 2 [EC:2.3.1.16]	cel:F53A2.7	Metabolism; Lipid Metabolism; Fatty acid elongation	5e-36
maker-scaffold4873-augustus-gene-0.15-mRNA-1	path:ko00062	K10703	3-hydroxy acyl-CoA dehydratase [EC:4.2.1.-]	cel:T15B7.2	Metabolism; Lipid Metabolism; Fatty acid elongation	1e-66
augustus-scaffold9306-abinit-gene-0.0-mRNA-1	path:ko00062	K07515	enoyl-CoA hydratase / long-chain 3-hydroxyacyl-CoA dehydrogenase [EC:4.2.1.17 1.1.1.211]	cbr:CBG12562	Metabolism; Lipid Metabolism; Fatty acid elongation	0
snap-C454981-abinit-gene-0.2-mRNA-1	path:ko00062	K01074	palmitoyl-protein thioesterase [EC:3.1.2.22]	dre:406648	Metabolism; Lipid Metabolism; Fatty acid elongation	1e-38
maker-scaffold7139-snap-gene-0.14-mRNA-1	path:ko00071	K07508	acetyl-CoA acyltransferase 2 [EC:2.3.1.16]	cbr:CBG24278	Metabolism; Lipid Metabolism; Fatty acid metabolism	7e-137
maker-scaffold3420-snap-gene-1.17-mRNA-1	path:ko00071	K01897	long-chain acyl-CoA synthetase [EC:6.2.1.3]	cbr:CBG12133	Metabolism; Lipid Metabolism; Fatty acid metabolism	2e-56
maker-C429173-snap-gene-0.2-mRNA-1	path:ko00071	K08765	carnitine O-palmitoyltransferase 1 [EC:2.3.1.21]	cel:Y46G5A.17	Metabolism; Lipid Metabolism; Fatty acid metabolism	8e-134
maker-scaffold834-augustus-gene-0.10-mRNA-1	path:ko00071	K14085	aldehyde dehydrogenase family 7 member A1 [EC:1.2.1.31 1.2.1.8 1.2.1.3]	cel:F01F1.6	Metabolism; Lipid Metabolism; Fatty acid metabolism	0
maker-scaffold6848-snap-gene-0.8-mRNA-1	path:ko00071	K00022	3-hydroxyacyl-CoA dehydrogenase [EC:1.1.1.35]	cbr:CBG16139	Metabolism; Lipid Metabolism; Fatty acid metabolism	2e-82
maker-scaffold12478-snap-gene-0.16-mRNA-1	path:ko00071	K01897	long-chain acyl-CoA synthetase [EC:6.2.1.3]	cel:F47G6.2	Metabolism; Lipid Metabolism; Fatty acid metabolism	0
augustus-scaffold11146-abinit-gene-0.0-mRNA-1	path:ko00071	K01897	long-chain acyl-CoA synthetase [EC:6.2.1.3]	cbr:CBG08359	Metabolism; Lipid Metabolism; Fatty acid metabolism	6e-178
maker-scaffold19222-augustus-gene-0.16-mRNA-2	path:ko00071	K00232	acyl-CoA oxidase [EC:1.3.3.6]	cel:F08A8.1	Metabolism; Lipid Metabolism; Fatty acid metabolism	3e-134
maker-scaffold19222-augustus-gene-0.16-mRNA-1	path:ko00071	K00232	acyl-CoA oxidase [EC:1.3.3.6]	cel:F08A8.1	Metabolism; Lipid Metabolism; Fatty acid metabolism	6e-102
maker-scaffold8-snap-gene-0.6-mRNA-1	path:ko00071	K00149	aldehyde dehydrogenase family 9 member A1 [EC:1.2.1.47 1.2.1.3]	cel:Y69F12A.2	Metabolism; Lipid Metabolism; Fatty acid metabolism	1e-111
maker-scaffold15251-snap-gene-0.5-mRNA-1	path:ko00071	K13239	peroxisomal 3,2-trans-enoyl-CoA isomerase [EC:5.3.3.8]	bta:505355	Metabolism; Lipid Metabolism; Fatty acid metabolism	1e-30
maker-scaffold6732-snap-gene-0.29-mRNA-1	path:ko00071	K09479	very long chain acyl-CoA dehydrogenase [EC:1.3.8.9]	cbr:CBG13088	Metabolism; Lipid Metabolism; Fatty acid metabolism	3e-08
maker-scaffold18173-augustus-gene-0.2-mRNA-1	path:ko00071	K00232	acyl-CoA oxidase [EC:1.3.3.6]	cel:F08A8.1	Metabolism; Lipid Metabolism; Fatty acid metabolism	5e-49
maker-scaffold12970-snap-gene-0.16-mRNA-1	path:ko00071	K07508	acetyl-CoA acyltransferase 2 [EC:2.3.1.16]	cel:F53A2.7	Metabolism; Lipid Metabolism; Fatty acid metabolism	1e-53
maker-C462249-augustus-gene-0.3-mRNA-1	path:ko00071	K09478	short/branched chain acyl-CoA dehydrogenase [EC:1.3.99.12]	cel:K06A5.6	Metabolism; Lipid Metabolism; Fatty acid metabolism	5e-105
maker-C467241-augustus-gene-0.10-mRNA-1	path:ko00071	K08766	carnitine O-palmitoyltransferase 2 [EC:2.3.1.21]	cel:R07H5.2	Metabolism; Lipid Metabolism; Fatty acid metabolism	6e-56
maker-scaffold2483-snap-gene-0.16-mRNA-1	path:ko00071	K07509	acetyl-CoA acyltransferase [EC:2.3.1.16]	cel:B0303.3	Metabolism; Lipid Metabolism; Fatty acid metabolism	2e-149
maker-scaffold1685-augustus-gene-0.18-mRNA-2	path:ko00071	K00493	unspecific monooxygenase [EC:1.14.14.1]	cel:C49C8.4	Metabolism; Lipid Metabolism; Fatty acid metabolism	4e-51
maker-C419865-snap-gene-0.2-mRNA-1	path:ko00071	K07508	acetyl-CoA acyltransferase 2 [EC:2.3.1.16]	cel:F53A2.7	Metabolism; Lipid Metabolism; Fatty acid metabolism	2e-26
maker-C472253-augustus-gene-1.10-mRNA-1	path:ko00071	K00626	acetyl-CoA C-acetyltransferase [EC:2.3.1.9]	cbr:CBG24740	Metabolism; Lipid Metabolism; Fatty acid metabolism	5e-106
maker-C472253-augustus-gene-1.10-mRNA-2	path:ko00071	K00626	acetyl-CoA C-acetyltransferase [EC:2.3.1.9]	cel:T02G5.8	Metabolism; Lipid Metabolism; Fatty acid metabolism	1e-74
augustus-scaffold8793-abinit-gene-0.1-mRNA-1	path:ko00071	K07511	enoyl-CoA hydratase [EC:4.2.1.17]	cbr:CBG10003	Metabolism; Lipid Metabolism; Fatty acid metabolism	2e-101
maker-C461743-snap-gene-0.5-mRNA-1	path:ko00071	K00232	acyl-CoA oxidase [EC:1.3.3.6]	cbr:CBG05491	Metabolism; Lipid Metabolism; Fatty acid metabolism	0
maker-C470023-snap-gene-0.23-mRNA-1	path:ko00071	K01897	long-chain acyl-CoA synthetase [EC:6.2.1.3]	cel:Y76A2B.3	Metabolism; Lipid Metabolism; Fatty acid metabolism	4e-132
maker-scaffold6005-snap-gene-0.33-mRNA-1	path:ko00071	K00493	unspecific monooxygenase [EC:1.14.14.1]	cel:C49C8.4	Metabolism; Lipid Metabolism; Fatty acid metabolism	4e-119
augustus-scaffold14948-abinit-gene-0.0-mRNA-1	path:ko00071	K00232	acyl-CoA oxidase [EC:1.3.3.6]	cbr:CBG16008	Metabolism; Lipid Metabolism; Fatty acid metabolism	2e-138
maker-C428073-augustus-gene-0.1-mRNA-1	path:ko00071	K00493	unspecific monooxygenase [EC:1.14.14.1]	cel:R08F11.3	Metabolism; Lipid Metabolism; Fatty acid metabolism	5e-30
maker-scaffold14728-augustus-gene-0.2-mRNA-1	path:ko00071	K08765	carnitine O-palmitoyltransferase 1 [EC:2.3.1.21]	cel:Y46G5A.17	Metabolism; Lipid Metabolism; Fatty acid metabolism	1e-73
maker-scaffold6028-snap-gene-0.29-mRNA-1	path:ko00071	K13239	peroxisomal 3,2-trans-enoyl-CoA isomerase [EC:5.3.3.8]	cbr:CBG03009	Metabolism; Lipid Metabolism; Fatty acid metabolism	2e-60
snap-scaffold12789-abinit-gene-0.3-mRNA-1	path:ko00071	K09479	very long chain acyl-CoA dehydrogenase [EC:1.3.8.9]	cel:E04F6.5	Metabolism; Lipid Metabolism; Fatty acid metabolism	2e-151
maker-C467241-augustus-gene-0.10-mRNA-2	path:ko00071	K08766	carnitine O-palmitoyltransferase 2 [EC:2.3.1.21]	cel:R07H5.2	Metabolism; Lipid Metabolism; Fatty acid metabolism	1e-46
snap-C402459-abinit-gene-0.1-mRNA-1	path:ko00071	K00232	acyl-CoA oxidase [EC:1.3.3.6]	cel:F08A8.1	Metabolism; Lipid Metabolism; Fatty acid metabolism	1e-34
maker-scaffold6669-snap-gene-1.18-mRNA-1	path:ko00071	K01692	enoyl-CoA hydratase [EC:4.2.1.17]	pdx:Psed_3213	Metabolism; Lipid Metabolism; Fatty acid metabolism	8e-11
maker-scaffold18320-augustus-gene-0.15-mRNA-2	path:ko00071	K09478	short/branched chain acyl-CoA dehydrogenase [EC:1.3.99.12]	cel:K06A5.6	Metabolism; Lipid Metabolism; Fatty acid metabolism	4e-152
maker-scaffold3175-snap-gene-0.13-mRNA-1	path:ko00071	K00249	acyl-CoA dehydrogenase [EC:1.3.8.7]	cel:K09H11.1	Metabolism; Lipid Metabolism; Fatty acid metabolism	2e-180
maker-scaffold18320-augustus-gene-0.15-mRNA-1	path:ko00071	K09478	short/branched chain acyl-CoA dehydrogenase [EC:1.3.99.12]	cbr:CBG12633	Metabolism; Lipid Metabolism; Fatty acid metabolism	3e-136
maker-scaffold18889-augustus-gene-0.2-mRNA-1	path:ko00071	K01897	long-chain acyl-CoA synthetase [EC:6.2.1.3]	cel:F28F8.2	Metabolism; Lipid Metabolism; Fatty acid metabolism	8e-69
augustus-scaffold10001-abinit-gene-0.1-mRNA-1	path:ko00071	K00232	acyl-CoA oxidase [EC:1.3.3.6]	cbr:CBG07943	Metabolism; Lipid Metabolism; Fatty acid metabolism	1e-41
snap-scaffold8530-abinit-gene-0.10-mRNA-1	path:ko00071	K01897	long-chain acyl-CoA synthetase [EC:6.2.1.3]	cbr:CBG12133	Metabolism; Lipid Metabolism; Fatty acid metabolism	9e-14
maker-scaffold16109-snap-gene-0.13-mRNA-1	path:ko00071	K00493	unspecific monooxygenase [EC:1.14.14.1]	cel:R08F11.3	Metabolism; Lipid Metabolism; Fatty acid metabolism	2e-39
maker-scaffold10999-augustus-gene-0.2-mRNA-1	path:ko00071	K00128	aldehyde dehydrogenase (NAD+) [EC:1.2.1.3]	cbr:CBG23008	Metabolism; Lipid Metabolism; Fatty acid metabolism	2e-39
snap-C439959-abinit-gene-0.0-mRNA-1	path:ko00071	K14085	aldehyde dehydrogenase family 7 member A1 [EC:1.2.1.31 1.2.1.8 1.2.1.3]	cbr:CBG09070	Metabolism; Lipid Metabolism; Fatty acid metabolism	2e-53
maker-scaffold5318-augustus-gene-0.7-mRNA-1	path:ko00071	K00128	aldehyde dehydrogenase (NAD+) [EC:1.2.1.3]	cbr:CBG18932	Metabolism; Lipid Metabolism; Fatty acid metabolism	2e-50
maker-scaffold19222-snap-gene-0.18-mRNA-1	path:ko00071	K00232	acyl-CoA oxidase [EC:1.3.3.6]	cel:F08A8.1	Metabolism; Lipid Metabolism; Fatty acid metabolism	2e-99
maker-scaffold17600-snap-gene-0.3-mRNA-1	path:ko00071	K01897	long-chain acyl-CoA synthetase [EC:6.2.1.3]	cel:Y76A2B.3	Metabolism; Lipid Metabolism; Fatty acid metabolism	7e-33
maker-C451421-snap-gene-0.3-mRNA-1	path:ko00071	K00493	unspecific monooxygenase [EC:1.14.14.1]	cel:F42A9.5	Metabolism; Lipid Metabolism; Fatty acid metabolism	6e-96
maker-scaffold1256-augustus-gene-0.6-mRNA-1	path:ko00071	K00149	aldehyde dehydrogenase family 9 member A1 [EC:1.2.1.47 1.2.1.3]	cbr:CBG09190	Metabolism; Lipid Metabolism; Fatty acid metabolism	3e-127
maker-scaffold6732-augustus-gene-0.20-mRNA-1	path:ko00071	K09479	very long chain acyl-CoA dehydrogenase [EC:1.3.8.9]	cel:E04F6.5	Metabolism; Lipid Metabolism; Fatty acid metabolism	0
augustus-C472251-abinit-gene-0.0-mRNA-1	path:ko00071	K08765	carnitine O-palmitoyltransferase 1 [EC:2.3.1.21]	cbr:CBG07886	Metabolism; Lipid Metabolism; Fatty acid metabolism	3e-89
maker-scaffold2855-snap-gene-0.17-mRNA-1	path:ko00071	K00022	3-hydroxyacyl-CoA dehydrogenase [EC:1.1.1.35]	cel:R09B5.6	Metabolism; Lipid Metabolism; Fatty acid metabolism	5e-62
maker-scaffold17040-augustus-gene-0.0-mRNA-1	path:ko00071	K00128	aldehyde dehydrogenase (NAD+) [EC:1.2.1.3]	cel:T05H4.13	Metabolism; Lipid Metabolism; Fatty acid metabolism	9e-09
maker-scaffold8650-augustus-gene-0.3-mRNA-1	path:ko00071	K00022	3-hydroxyacyl-CoA dehydrogenase [EC:1.1.1.35]	cel:F01G10.2	Metabolism; Lipid Metabolism; Fatty acid metabolism	2e-86
augustus-C353289-abinit-gene-0.0-mRNA-1	path:ko00071	K13953	alcohol dehydrogenase, propanol-preferring [EC:1.1.1.1]	ssy:SLG_06930	Metabolism; Lipid Metabolism; Fatty acid metabolism	3e-110
augustus-C443621-abinit-gene-0.0-mRNA-1	path:ko00071	K00232	acyl-CoA oxidase [EC:1.3.3.6]	cel:F08A8.1	Metabolism; Lipid Metabolism; Fatty acid metabolism	8e-90
maker-scaffold10540-snap-gene-0.4-mRNA-1	path:ko00071	K07508	acetyl-CoA acyltransferase 2 [EC:2.3.1.16]	cel:F53A2.7	Metabolism; Lipid Metabolism; Fatty acid metabolism	5e-36
maker-C433319-augustus-gene-0.4-mRNA-1	path:ko00071	K09479	very long chain acyl-CoA dehydrogenase [EC:1.3.8.9]	cel:E04F6.5	Metabolism; Lipid Metabolism; Fatty acid metabolism	1e-72
maker-scaffold15082-augustus-gene-0.12-mRNA-1	path:ko00071	K00149	aldehyde dehydrogenase family 9 member A1 [EC:1.2.1.47 1.2.1.3]	cel:Y69F12A.2	Metabolism; Lipid Metabolism; Fatty acid metabolism	1e-17
maker-scaffold4315-snap-gene-0.14-mRNA-1	path:ko00071	K00252	glutaryl-CoA dehydrogenase [EC:1.3.8.6]	cbr:CBG02861	Metabolism; Lipid Metabolism; Fatty acid metabolism	3e-130
maker-C408499-snap-gene-0.3-mRNA-1	path:ko00071	K00128	aldehyde dehydrogenase (NAD+) [EC:1.2.1.3]	cel:F54D8.3	Metabolism; Lipid Metabolism; Fatty acid metabolism	1e-83
maker-scaffold9763-snap-gene-0.12-mRNA-1	path:ko00071	K01897	long-chain acyl-CoA synthetase [EC:6.2.1.3]	cel:Y65B4BL.5	Metabolism; Lipid Metabolism; Fatty acid metabolism	3e-47
maker-scaffold10087-snap-gene-0.3-mRNA-1	path:ko00071	K00128	aldehyde dehydrogenase (NAD+) [EC:1.2.1.3]	cbr:CBG23008	Metabolism; Lipid Metabolism; Fatty acid metabolism	1e-10
augustus-scaffold1827-abinit-gene-0.0-mRNA-1	path:ko00071	K00128	aldehyde dehydrogenase (NAD+) [EC:1.2.1.3]	cbr:CBG23008	Metabolism; Lipid Metabolism; Fatty acid metabolism	2e-41
maker-scaffold6732-snap-gene-0.26-mRNA-1	path:ko00071	K09479	very long chain acyl-CoA dehydrogenase [EC:1.3.8.9]	cel:E04F6.5	Metabolism; Lipid Metabolism; Fatty acid metabolism	1e-39
maker-scaffold10959-snap-gene-0.3-mRNA-1	path:ko00071	K09478	short/branched chain acyl-CoA dehydrogenase [EC:1.3.99.12]	cel:K06A5.6	Metabolism; Lipid Metabolism; Fatty acid metabolism	2e-92
maker-scaffold1827-snap-gene-0.18-mRNA-1	path:ko00071	K00128	aldehyde dehydrogenase (NAD+) [EC:1.2.1.3]	dpe:Dper_GL26144	Metabolism; Lipid Metabolism; Fatty acid metabolism	8e-23
maker-scaffold17221-augustus-gene-0.4-mRNA-1	path:ko00071	K00232	acyl-CoA oxidase [EC:1.3.3.6]	cel:F08A8.1	Metabolism; Lipid Metabolism; Fatty acid metabolism	3e-104
maker-C433863-snap-gene-0.3-mRNA-1	path:ko00071	K09479	very long chain acyl-CoA dehydrogenase [EC:1.3.8.9]	cbr:CBG13088	Metabolism; Lipid Metabolism; Fatty acid metabolism	6e-54
maker-C352905-snap-gene-0.3-mRNA-1	path:ko00071	K00232	acyl-CoA oxidase [EC:1.3.3.6]	cbr:CBG16008	Metabolism; Lipid Metabolism; Fatty acid metabolism	6e-13
snap-C398739-abinit-gene-0.1-mRNA-1	path:ko00071	K00121	S-(hydroxymethyl)glutathione dehydrogenase / alcohol dehydrogenase [EC:1.1.1.284 1.1.1.1]	sjp:SJA_P1-01350	Metabolism; Lipid Metabolism; Fatty acid metabolism	2e-52
maker-C300873-augustus-gene-0.0-mRNA-1	path:ko00071	K14085	aldehyde dehydrogenase family 7 member A1 [EC:1.2.1.31 1.2.1.8 1.2.1.3]	cel:F01F1.6	Metabolism; Lipid Metabolism; Fatty acid metabolism	4e-08
maker-scaffold18854-augustus-gene-0.2-mRNA-1	path:ko00071	K00232	acyl-CoA oxidase [EC:1.3.3.6]	cbr:CBG16008	Metabolism; Lipid Metabolism; Fatty acid metabolism	3e-48
maker-scaffold17221-snap-gene-0.7-mRNA-1	path:ko00071	K00232	acyl-CoA oxidase [EC:1.3.3.6]	cel:F08A8.1	Metabolism; Lipid Metabolism; Fatty acid metabolism	3e-38
maker-scaffold1827-snap-gene-0.19-mRNA-1	path:ko00071	K00128	aldehyde dehydrogenase (NAD+) [EC:1.2.1.3]	cel:F54D8.3	Metabolism; Lipid Metabolism; Fatty acid metabolism	2e-152
maker-scaffold479-snap-gene-0.8-mRNA-1	path:ko00071	K00128	aldehyde dehydrogenase (NAD+) [EC:1.2.1.3]	cel:F54D8.3	Metabolism; Lipid Metabolism; Fatty acid metabolism	9e-69
maker-scaffold13474-snap-gene-0.2-mRNA-1	path:ko00071	K01897	long-chain acyl-CoA synthetase [EC:6.2.1.3]	cbr:CBG08359	Metabolism; Lipid Metabolism; Fatty acid metabolism	1e-22
maker-scaffold5318-augustus-gene-0.5-mRNA-1	path:ko00071	K00128	aldehyde dehydrogenase (NAD+) [EC:1.2.1.3]	cel:T05H4.13	Metabolism; Lipid Metabolism; Fatty acid metabolism	4e-115
snap-scaffold8530-abinit-gene-0.8-mRNA-1	path:ko00071	K01897	long-chain acyl-CoA synthetase [EC:6.2.1.3]	cbr:CBG12133	Metabolism; Lipid Metabolism; Fatty acid metabolism	5e-50
maker-scaffold8288-snap-gene-0.25-mRNA-1	path:ko00071	K00128	aldehyde dehydrogenase (NAD+) [EC:1.2.1.3]	cel:T05H4.13	Metabolism; Lipid Metabolism; Fatty acid metabolism	1e-70
maker-scaffold3943-augustus-gene-0.2-mRNA-2	path:ko00071	K00232	acyl-CoA oxidase [EC:1.3.3.6]	cbr:CBG05491	Metabolism; Lipid Metabolism; Fatty acid metabolism	3e-70
maker-scaffold3943-augustus-gene-0.2-mRNA-1	path:ko00071	K00232	acyl-CoA oxidase [EC:1.3.3.6]	cbr:CBG05491	Metabolism; Lipid Metabolism; Fatty acid metabolism	4e-70
maker-scaffold5042-snap-gene-0.15-mRNA-1	path:ko00071	K00128	aldehyde dehydrogenase (NAD+) [EC:1.2.1.3]	cbr:CBG18932	Metabolism; Lipid Metabolism; Fatty acid metabolism	7e-108
augustus-scaffold9306-abinit-gene-0.0-mRNA-1	path:ko00071	K07515	enoyl-CoA hydratase / long-chain 3-hydroxyacyl-CoA dehydrogenase [EC:4.2.1.17 1.1.1.211]	cbr:CBG12562	Metabolism; Lipid Metabolism; Fatty acid metabolism	0
augustus-scaffold13854-abinit-gene-0.0-mRNA-1	path:ko00071	K00493	unspecific monooxygenase [EC:1.14.14.1]	cel:C49C8.4	Metabolism; Lipid Metabolism; Fatty acid metabolism	8e-37
maker-scaffold11328-snap-gene-0.34-mRNA-1	path:ko00072	K01640	hydroxymethylglutaryl-CoA lyase [EC:4.1.3.4]	cel:Y71G12B.10	Metabolism; Lipid Metabolism; Synthesis and degradation of ketone bodies	2e-87
maker-C472253-augustus-gene-1.10-mRNA-1	path:ko00072	K00626	acetyl-CoA C-acetyltransferase [EC:2.3.1.9]	cbr:CBG24740	Metabolism; Lipid Metabolism; Synthesis and degradation of ketone bodies	5e-106
maker-C472253-augustus-gene-1.10-mRNA-2	path:ko00072	K00626	acetyl-CoA C-acetyltransferase [EC:2.3.1.9]	cel:T02G5.8	Metabolism; Lipid Metabolism; Synthesis and degradation of ketone bodies	1e-74
maker-scaffold6473-augustus-gene-0.7-mRNA-1	path:ko00072	K01641	hydroxymethylglutaryl-CoA synthase [EC:2.3.3.10]	cel:F25B4.6	Metabolism; Lipid Metabolism; Synthesis and degradation of ketone bodies	1e-125
snap-scaffold3031-abinit-gene-0.8-mRNA-1	path:ko00072	K01027	3-oxoacid CoA-transferase [EC:2.8.3.5]	cel:C05C10.3	Metabolism; Lipid Metabolism; Synthesis and degradation of ketone bodies	3e-147
maker-scaffold10198-snap-gene-1.12-mRNA-1	path:ko00072	K01027	3-oxoacid CoA-transferase [EC:2.8.3.5]	cel:C05C10.3	Metabolism; Lipid Metabolism; Synthesis and degradation of ketone bodies	7e-172
snap-scaffold3031-abinit-gene-0.10-mRNA-1	path:ko00072	K01027	3-oxoacid CoA-transferase [EC:2.8.3.5]	cel:C05C10.3	Metabolism; Lipid Metabolism; Synthesis and degradation of ketone bodies	1e-25
maker-C452211-snap-gene-0.4-mRNA-1	path:ko00100	K00637	sterol O-acyltransferase [EC:2.3.1.26]	cbr:CBG16409	Metabolism; Lipid Metabolism; Steroid biosynthesis	9e-23
maker-scaffold5552-snap-gene-0.21-mRNA-1	path:ko00100	K00637	sterol O-acyltransferase [EC:2.3.1.26]	cel:B0395.2	Metabolism; Lipid Metabolism; Steroid biosynthesis	4e-39
maker-scaffold19516-augustus-gene-0.9-mRNA-1	path:ko00100	K01052	lysosomal acid lipase/cholesteryl ester hydrolase [EC:3.1.1.13]	bfo:BRAFLDRAFT_72470	Metabolism; Lipid Metabolism; Steroid biosynthesis	2e-14
maker-scaffold8883-snap-gene-0.24-mRNA-1	path:ko00100	K07750	methylsterol monooxygenase [EC:1.14.13.72]	cel:F49E12.9	Metabolism; Lipid Metabolism; Steroid biosynthesis	1e-18
maker-C472269-snap-gene-0.21-mRNA-1	path:ko00100	K00213	7-dehydrocholesterol reductase [EC:1.3.1.21]	ath:AT1G50430	Metabolism; Lipid Metabolism; Steroid biosynthesis	1e-29
maker-C424087-snap-gene-0.3-mRNA-1	path:ko00100	K08242	24-methylenesterol C-methyltransferase [EC:2.1.1.143]	aly:ARALYDRAFT_895486	Metabolism; Lipid Metabolism; Steroid biosynthesis	1e-11
maker-C429959-snap-gene-0.5-mRNA-1	path:ko00100	K00559	sterol 24-C-methyltransferase [EC:2.1.1.41]	ang:ANI_1_256124	Metabolism; Lipid Metabolism; Steroid biosynthesis	1e-08
maker-C466185-snap-gene-0.11-mRNA-1	path:ko00100	K00559	sterol 24-C-methyltransferase [EC:2.1.1.41]	ddi:DDB_G0288907	Metabolism; Lipid Metabolism; Steroid biosynthesis	2e-13
maker-scaffold1746-snap-gene-0.16-mRNA-1	path:ko00100	K09828	delta24-sterol reductase [EC:1.3.1.72]	nvi:100123384	Metabolism; Lipid Metabolism; Steroid biosynthesis	3e-44
maker-C460459-snap-gene-0.3-mRNA-1	path:ko00100	K08242	24-methylenesterol C-methyltransferase [EC:2.1.1.143]	aly:ARALYDRAFT_472261	Metabolism; Lipid Metabolism; Steroid biosynthesis	6e-11
maker-C454657-snap-gene-0.5-mRNA-1	path:ko00100	K00637	sterol O-acyltransferase [EC:2.3.1.26]	cel:B0395.2	Metabolism; Lipid Metabolism; Steroid biosynthesis	1e-78
maker-C433647-snap-gene-0.3-mRNA-1	path:ko00120	K12405	3-hydroxyacyl-CoA dehydrogenase / 3a,7a,12a-trihydroxy-5b-cholest-24-enoyl-CoA hydratase [EC:1.1.1.35 4.2.1.107]	cbr:CBG13089	Metabolism; Lipid Metabolism; Primary bile acid biosynthesis	7e-49
maker-scaffold12962-snap-gene-0.5-mRNA-1	path:ko00120	K12405	3-hydroxyacyl-CoA dehydrogenase / 3a,7a,12a-trihydroxy-5b-cholest-24-enoyl-CoA hydratase [EC:1.1.1.35 4.2.1.107]	cbr:CBG13089	Metabolism; Lipid Metabolism; Primary bile acid biosynthesis	4e-18
maker-scaffold11415-augustus-gene-0.2-mRNA-2	path:ko00120	K12405	3-hydroxyacyl-CoA dehydrogenase / 3a,7a,12a-trihydroxy-5b-cholest-24-enoyl-CoA hydratase [EC:1.1.1.35 4.2.1.107]	cbr:CBG10899	Metabolism; Lipid Metabolism; Primary bile acid biosynthesis	1e-36
maker-scaffold11415-augustus-gene-0.2-mRNA-1	path:ko00120	K12405	3-hydroxyacyl-CoA dehydrogenase / 3a,7a,12a-trihydroxy-5b-cholest-24-enoyl-CoA hydratase [EC:1.1.1.35 4.2.1.107]	cbr:CBG10899	Metabolism; Lipid Metabolism; Primary bile acid biosynthesis	7e-35
maker-C436281-augustus-gene-0.3-mRNA-1	path:ko00120	K08764	sterol carrier protein 2 [EC:2.3.1.176]	bmy:Bm1_53275	Metabolism; Lipid Metabolism; Primary bile acid biosynthesis	8e-20
maker-C339413-augustus-gene-0.1-mRNA-1	path:ko00120	K01796	alpha-methylacyl-CoA racemase [EC:5.1.99.4]	ksk:KSE_18920	Metabolism; Lipid Metabolism; Primary bile acid biosynthesis	6e-11
maker-scaffold16972-augustus-gene-0.2-mRNA-1	path:ko00120	K12405	3-hydroxyacyl-CoA dehydrogenase / 3a,7a,12a-trihydroxy-5b-cholest-24-enoyl-CoA hydratase [EC:1.1.1.35 4.2.1.107]	cbr:CBG10899	Metabolism; Lipid Metabolism; Primary bile acid biosynthesis	5e-22
maker-scaffold12984-augustus-gene-0.1-mRNA-1	path:ko00120	K12405	3-hydroxyacyl-CoA dehydrogenase / 3a,7a,12a-trihydroxy-5b-cholest-24-enoyl-CoA hydratase [EC:1.1.1.35 4.2.1.107]	cbr:CBG10899	Metabolism; Lipid Metabolism; Primary bile acid biosynthesis	1e-12
maker-C442603-snap-gene-0.3-mRNA-1	path:ko00120	K11992	acyl-CoA thioesterase 8 [EC:3.1.2.27]	cel:F25E2.3	Metabolism; Lipid Metabolism; Primary bile acid biosynthesis	2e-14
maker-scaffold14910-augustus-gene-0.22-mRNA-2	path:ko00120	K12405	3-hydroxyacyl-CoA dehydrogenase / 3a,7a,12a-trihydroxy-5b-cholest-24-enoyl-CoA hydratase [EC:1.1.1.35 4.2.1.107]	cbr:CBG10899	Metabolism; Lipid Metabolism; Primary bile acid biosynthesis	1e-51
maker-scaffold14910-augustus-gene-0.22-mRNA-1	path:ko00120	K12405	3-hydroxyacyl-CoA dehydrogenase / 3a,7a,12a-trihydroxy-5b-cholest-24-enoyl-CoA hydratase [EC:1.1.1.35 4.2.1.107]	cbr:CBG10899	Metabolism; Lipid Metabolism; Primary bile acid biosynthesis	7e-59
maker-scaffold8130-snap-gene-0.22-mRNA-1	path:ko00120	K01796	alpha-methylacyl-CoA racemase [EC:5.1.99.4]	cbr:CBG00232	Metabolism; Lipid Metabolism; Primary bile acid biosynthesis	4e-99
maker-C441979-snap-gene-0.3-mRNA-1	path:ko00120	K01796	alpha-methylacyl-CoA racemase [EC:5.1.99.4]	cbr:CBG00232	Metabolism; Lipid Metabolism; Primary bile acid biosynthesis	9e-86
augustus-scaffold15429-abinit-gene-0.4-mRNA-1	path:ko00120	K08764	sterol carrier protein 2 [EC:2.3.1.176]	bmy:Bm1_53275	Metabolism; Lipid Metabolism; Primary bile acid biosynthesis	1e-152
maker-C424743-augustus-gene-0.1-mRNA-1	path:ko00120	K08764	sterol carrier protein 2 [EC:2.3.1.176]	bmy:Bm1_53275	Metabolism; Lipid Metabolism; Primary bile acid biosynthesis	7e-07
maker-C466787-augustus-gene-0.9-mRNA-1	path:ko00120	K11992	acyl-CoA thioesterase 8 [EC:3.1.2.27]	cbr:CBG08110	Metabolism; Lipid Metabolism; Primary bile acid biosynthesis	3e-26
maker-scaffold19057-snap-gene-0.6-mRNA-1	path:ko00120	K08764	sterol carrier protein 2 [EC:2.3.1.176]	cbr:CBG20965	Metabolism; Lipid Metabolism; Primary bile acid biosynthesis	0
maker-scaffold10420-snap-gene-0.13-mRNA-1	path:ko00120	K11992	acyl-CoA thioesterase 8 [EC:3.1.2.27]	cbr:CBG08110	Metabolism; Lipid Metabolism; Primary bile acid biosynthesis	1e-38
augustus-scaffold17501-abinit-gene-0.0-mRNA-1	path:ko00130	K00815	tyrosine aminotransferase [EC:2.6.1.5]	cbr:CBG07591	Metabolism; Metabolism of Cofactors and Vitamins; Ubiquinone and other terpenoid-quinone biosynthesis	2e-68
augustus-C443941-abinit-gene-0.0-mRNA-1	path:ko00130	K01904	4-coumarate--CoA ligase [EC:6.2.1.12]	cel:ZK1127.2	Metabolism; Metabolism of Cofactors and Vitamins; Ubiquinone and other terpenoid-quinone biosynthesis	5e-27
maker-scaffold6838-snap-gene-1.26-mRNA-1	path:ko00130	K01904	4-coumarate--CoA ligase [EC:6.2.1.12]	cel:ZK1127.2	Metabolism; Metabolism of Cofactors and Vitamins; Ubiquinone and other terpenoid-quinone biosynthesis	1e-41
maker-scaffold15507-snap-gene-0.6-mRNA-1	path:ko00130	K06126	ubiquinone biosynthesis monooxygenase Coq6 [EC:1.14.13.-]	cel:K07B1.2	Metabolism; Metabolism of Cofactors and Vitamins; Ubiquinone and other terpenoid-quinone biosynthesis	1e-66
maker-scaffold6838-snap-gene-0.14-mRNA-1	path:ko00130	K01904	4-coumarate--CoA ligase [EC:6.2.1.12]	cel:ZK1127.2	Metabolism; Metabolism of Cofactors and Vitamins; Ubiquinone and other terpenoid-quinone biosynthesis	3e-59
snap-scaffold7790-abinit-gene-0.7-mRNA-1	path:ko00130	K06127	ubiquinone biosynthesis methyltransferase [EC:2.1.1.201]	ptr:452307	Metabolism; Metabolism of Cofactors and Vitamins; Ubiquinone and other terpenoid-quinone biosynthesis	1e-44
maker-scaffold9866-snap-gene-0.14-mRNA-1	path:ko00130	K01904	4-coumarate--CoA ligase [EC:6.2.1.12]	cel:ZK1127.2	Metabolism; Metabolism of Cofactors and Vitamins; Ubiquinone and other terpenoid-quinone biosynthesis	2e-08
maker-C447259-snap-gene-0.4-mRNA-1	path:ko00130	K01904	4-coumarate--CoA ligase [EC:6.2.1.12]	cel:ZK1127.2	Metabolism; Metabolism of Cofactors and Vitamins; Ubiquinone and other terpenoid-quinone biosynthesis	8e-44
maker-scaffold4873-snap-gene-0.21-mRNA-1	path:ko00130	K00457	4-hydroxyphenylpyruvate dioxygenase [EC:1.13.11.27]	cel:C31H2.4	Metabolism; Metabolism of Cofactors and Vitamins; Ubiquinone and other terpenoid-quinone biosynthesis	2e-26
maker-scaffold16361-snap-gene-0.14-mRNA-1	path:ko00130	K00457	4-hydroxyphenylpyruvate dioxygenase [EC:1.13.11.27]	cbr:CBG14622	Metabolism; Metabolism of Cofactors and Vitamins; Ubiquinone and other terpenoid-quinone biosynthesis	1e-102
maker-scaffold8446-augustus-gene-1.23-mRNA-2	path:ko00130	K06134	ubiquinone biosynthesis monooxygenase Coq7 [EC:1.14.13.-]	cel:ZC395.2	Metabolism; Metabolism of Cofactors and Vitamins; Ubiquinone and other terpenoid-quinone biosynthesis	2e-58
maker-scaffold8446-augustus-gene-1.23-mRNA-1	path:ko00130	K06134	ubiquinone biosynthesis monooxygenase Coq7 [EC:1.14.13.-]	cbr:CBG21190	Metabolism; Metabolism of Cofactors and Vitamins; Ubiquinone and other terpenoid-quinone biosynthesis	3e-51
maker-scaffold3651-augustus-gene-0.2-mRNA-1	path:ko00130	K00457	4-hydroxyphenylpyruvate dioxygenase [EC:1.13.11.27]	cbr:CBG18361	Metabolism; Metabolism of Cofactors and Vitamins; Ubiquinone and other terpenoid-quinone biosynthesis	3e-82
maker-scaffold14347-snap-gene-0.24-mRNA-1	path:ko00130	K01904	4-coumarate--CoA ligase [EC:6.2.1.12]	cel:ZK1127.2	Metabolism; Metabolism of Cofactors and Vitamins; Ubiquinone and other terpenoid-quinone biosynthesis	8e-13
maker-scaffold19500-snap-gene-0.22-mRNA-1	path:ko00130	K00457	4-hydroxyphenylpyruvate dioxygenase [EC:1.13.11.27]	cel:C31H2.4	Metabolism; Metabolism of Cofactors and Vitamins; Ubiquinone and other terpenoid-quinone biosynthesis	4e-104
augustus-scaffold4934-abinit-gene-1.4-mRNA-1	path:ko00130	K00457	4-hydroxyphenylpyruvate dioxygenase [EC:1.13.11.27]	cel:T21C12.2	Metabolism; Metabolism of Cofactors and Vitamins; Ubiquinone and other terpenoid-quinone biosynthesis	2e-178
maker-scaffold6820-snap-gene-0.28-mRNA-1	path:ko00140	K00699	glucuronosyltransferase [EC:2.4.1.17]	cbr:CBG00954	Metabolism; Lipid Metabolism; Steroid hormone biosynthesis	2e-121
maker-C451685-snap-gene-0.2-mRNA-1	path:ko00140	K00699	glucuronosyltransferase [EC:2.4.1.17]	cel:C17G1.3	Metabolism; Lipid Metabolism; Steroid hormone biosynthesis	7e-18
maker-scaffold64-augustus-gene-1.37-mRNA-1	path:ko00140	K00699	glucuronosyltransferase [EC:2.4.1.17]	cel:C18C4.3	Metabolism; Lipid Metabolism; Steroid hormone biosynthesis	3e-115
maker-scaffold5340-snap-gene-0.5-mRNA-1	path:ko00140	K00699	glucuronosyltransferase [EC:2.4.1.17]	cel:M88.1	Metabolism; Lipid Metabolism; Steroid hormone biosynthesis	4e-109
maker-C419495-augustus-gene-0.2-mRNA-1	path:ko00140	K00699	glucuronosyltransferase [EC:2.4.1.17]	cel:C17G1.3	Metabolism; Lipid Metabolism; Steroid hormone biosynthesis	9e-18
maker-C453147-snap-gene-0.3-mRNA-1	path:ko00140	K00699	glucuronosyltransferase [EC:2.4.1.17]	cel:F39G3.1	Metabolism; Lipid Metabolism; Steroid hormone biosynthesis	1e-67
maker-scaffold14895-snap-gene-0.4-mRNA-1	path:ko00140	K00699	glucuronosyltransferase [EC:2.4.1.17]	cel:M88.1	Metabolism; Lipid Metabolism; Steroid hormone biosynthesis	8e-130
snap-scaffold3807-abinit-gene-0.2-mRNA-1	path:ko00140	K00699	glucuronosyltransferase [EC:2.4.1.17]	bmy:Bm1_13480	Metabolism; Lipid Metabolism; Steroid hormone biosynthesis	9e-27
maker-scaffold14910-snap-gene-0.29-mRNA-1	path:ko00140	K00070	3beta-hydroxy-delta5-steroid dehydrogenase / steroid delta-isomerase [EC:1.1.1.145 5.3.3.1]	tsp:Tsp_09898	Metabolism; Lipid Metabolism; Steroid hormone biosynthesis	6e-07
maker-scaffold3320-snap-gene-0.6-mRNA-1	path:ko00140	K12345	3-oxo-5-alpha-steroid 4-dehydrogenase 3 [EC:1.3.99.5]	cbr:CBG09584	Metabolism; Lipid Metabolism; Steroid hormone biosynthesis	8e-54
maker-scaffold18318-augustus-gene-0.5-mRNA-1	path:ko00140	K13369	estradiol 17beta-dehydrogenase / testosterone 17beta-dehydrogenase / retinol dehydrogenase [EC:1.1.1.62 1.1.1.63 1.1.1.105]	cfa:481118	Metabolism; Lipid Metabolism; Steroid hormone biosynthesis	4e-37
maker-scaffold6923-augustus-gene-0.16-mRNA-2	path:ko00140	K00699	glucuronosyltransferase [EC:2.4.1.17]	bmy:Bm1_13480	Metabolism; Lipid Metabolism; Steroid hormone biosynthesis	1e-38
maker-C413133-snap-gene-0.2-mRNA-1	path:ko00140	K00699	glucuronosyltransferase [EC:2.4.1.17]	cel:F39G3.1	Metabolism; Lipid Metabolism; Steroid hormone biosynthesis	6e-16
maker-scaffold1807-snap-gene-0.15-mRNA-1	path:ko00140	K07424	cytochrome P450, family 3, subfamily A [EC:1.14.14.1]	ssc:100144468	Metabolism; Lipid Metabolism; Steroid hormone biosynthesis	3e-43
maker-scaffold9044-augustus-gene-0.4-mRNA-1	path:ko00140	K12343	3-oxo-5-alpha-steroid 4-dehydrogenase 1 [EC:1.3.99.5]	bfo:BRAFLDRAFT_274883	Metabolism; Lipid Metabolism; Steroid hormone biosynthesis	1e-20
maker-C471265-snap-gene-0.27-mRNA-1	path:ko00140	K00699	glucuronosyltransferase [EC:2.4.1.17]	cel:F39G3.1	Metabolism; Lipid Metabolism; Steroid hormone biosynthesis	3e-76
maker-scaffold17092-augustus-gene-0.30-mRNA-2	path:ko00140	K00699	glucuronosyltransferase [EC:2.4.1.17]	cel:C17G1.3	Metabolism; Lipid Metabolism; Steroid hormone biosynthesis	4e-20
maker-scaffold17092-augustus-gene-0.30-mRNA-1	path:ko00140	K00699	glucuronosyltransferase [EC:2.4.1.17]	cel:C17G1.3	Metabolism; Lipid Metabolism; Steroid hormone biosynthesis	2e-24
maker-C358631-snap-gene-0.1-mRNA-1	path:ko00140	K00699	glucuronosyltransferase [EC:2.4.1.17]	bmy:Bm1_13480	Metabolism; Lipid Metabolism; Steroid hormone biosynthesis	2e-13
maker-scaffold8599-snap-gene-0.7-mRNA-1	path:ko00140	K00699	glucuronosyltransferase [EC:2.4.1.17]	cel:C17G1.3	Metabolism; Lipid Metabolism; Steroid hormone biosynthesis	9e-49
augustus-C424619-abinit-gene-0.0-mRNA-1	path:ko00140	K00699	glucuronosyltransferase [EC:2.4.1.17]	cel:C17G1.3	Metabolism; Lipid Metabolism; Steroid hormone biosynthesis	4e-29
maker-scaffold8214-snap-gene-0.4-mRNA-1	path:ko00140	K00699	glucuronosyltransferase [EC:2.4.1.17]	cel:T07C5.1	Metabolism; Lipid Metabolism; Steroid hormone biosynthesis	3e-22
augustus-C466005-abinit-gene-0.1-mRNA-1	path:ko00140	K00699	glucuronosyltransferase [EC:2.4.1.17]	bmy:Bm1_13480	Metabolism; Lipid Metabolism; Steroid hormone biosynthesis	2e-55
maker-scaffold2347-snap-gene-0.15-mRNA-1	path:ko00140	K12345	3-oxo-5-alpha-steroid 4-dehydrogenase 3 [EC:1.3.99.5]	cbr:CBG09584	Metabolism; Lipid Metabolism; Steroid hormone biosynthesis	5e-54
augustus-scaffold17146-abinit-gene-0.0-mRNA-1	path:ko00140	K00699	glucuronosyltransferase [EC:2.4.1.17]	cel:M88.1	Metabolism; Lipid Metabolism; Steroid hormone biosynthesis	9e-22
maker-scaffold19477-snap-gene-0.7-mRNA-1	path:ko00140	K00699	glucuronosyltransferase [EC:2.4.1.17]	cel:C17G1.3	Metabolism; Lipid Metabolism; Steroid hormone biosynthesis	1e-94
augustus-scaffold15090-abinit-gene-0.0-mRNA-1	path:ko00140	K00699	glucuronosyltransferase [EC:2.4.1.17]	cel:C17G1.3	Metabolism; Lipid Metabolism; Steroid hormone biosynthesis	4e-23
augustus-scaffold12778-abinit-gene-0.0-mRNA-1	path:ko00140	K00699	glucuronosyltransferase [EC:2.4.1.17]	cbr:CBG00090	Metabolism; Lipid Metabolism; Steroid hormone biosynthesis	2e-36
maker-scaffold21-snap-gene-0.16-mRNA-1	path:ko00140	K00699	glucuronosyltransferase [EC:2.4.1.17]	cel:F39G3.1	Metabolism; Lipid Metabolism; Steroid hormone biosynthesis	3e-30
maker-scaffold6923-snap-gene-0.22-mRNA-1	path:ko00140	K00699	glucuronosyltransferase [EC:2.4.1.17]	cel:C17G1.3	Metabolism; Lipid Metabolism; Steroid hormone biosynthesis	9e-29
augustus-C417727-abinit-gene-0.0-mRNA-1	path:ko00140	K13368	estradiol 17beta-dehydrogenase / testosterone 17beta-dehydrogenase [EC:1.1.1.62 1.1.1.63]	bfo:BRAFLDRAFT_291019	Metabolism; Lipid Metabolism; Steroid hormone biosynthesis	3e-14
maker-C383077-augustus-gene-0.1-mRNA-1	path:ko00140	K00699	glucuronosyltransferase [EC:2.4.1.17]	bmy:Bm1_13480	Metabolism; Lipid Metabolism; Steroid hormone biosynthesis	2e-12
maker-scaffold11927-augustus-gene-0.9-mRNA-1	path:ko00140	K00699	glucuronosyltransferase [EC:2.4.1.17]	cel:M88.1	Metabolism; Lipid Metabolism; Steroid hormone biosynthesis	2e-154
maker-scaffold11927-augustus-gene-0.9-mRNA-2	path:ko00140	K00699	glucuronosyltransferase [EC:2.4.1.17]	cel:M88.1	Metabolism; Lipid Metabolism; Steroid hormone biosynthesis	2e-46
maker-scaffold5340-snap-gene-0.4-mRNA-1	path:ko00140	K00699	glucuronosyltransferase [EC:2.4.1.17]	cbr:CBG18047	Metabolism; Lipid Metabolism; Steroid hormone biosynthesis	2e-26
maker-scaffold1674-snap-gene-0.38-mRNA-1	path:ko00140	K00699	glucuronosyltransferase [EC:2.4.1.17]	cel:T07C5.1	Metabolism; Lipid Metabolism; Steroid hormone biosynthesis	2e-50
maker-scaffold15843-snap-gene-0.3-mRNA-1	path:ko00140	K07424	cytochrome P450, family 3, subfamily A [EC:1.14.14.1]	mmu:337924	Metabolism; Lipid Metabolism; Steroid hormone biosynthesis	5e-23
maker-C471265-augustus-gene-0.22-mRNA-1	path:ko00140	K00699	glucuronosyltransferase [EC:2.4.1.17]	cel:F39G3.1	Metabolism; Lipid Metabolism; Steroid hormone biosynthesis	3e-12
maker-scaffold688-augustus-gene-0.16-mRNA-1	path:ko00140	K00699	glucuronosyltransferase [EC:2.4.1.17]	aga:AgaP_AGAP007920	Metabolism; Lipid Metabolism; Steroid hormone biosynthesis	2e-61
maker-scaffold15229-snap-gene-0.9-mRNA-1	path:ko00140	K00699	glucuronosyltransferase [EC:2.4.1.17]	bmy:Bm1_13480	Metabolism; Lipid Metabolism; Steroid hormone biosynthesis	3e-26
maker-scaffold9445-augustus-gene-0.4-mRNA-1	path:ko00140	K00699	glucuronosyltransferase [EC:2.4.1.17]	cbr:CBG18047	Metabolism; Lipid Metabolism; Steroid hormone biosynthesis	6e-116
maker-scaffold15229-augustus-gene-0.8-mRNA-1	path:ko00140	K00699	glucuronosyltransferase [EC:2.4.1.17]	cel:C17G1.3	Metabolism; Lipid Metabolism; Steroid hormone biosynthesis	6e-08
maker-scaffold7242-augustus-gene-0.4-mRNA-1	path:ko00140	K00699	glucuronosyltransferase [EC:2.4.1.17]	bmy:Bm1_13480	Metabolism; Lipid Metabolism; Steroid hormone biosynthesis	2e-21
maker-scaffold19036-snap-gene-0.2-mRNA-1	path:ko00140	K00699	glucuronosyltransferase [EC:2.4.1.17]	cbr:CBG00954	Metabolism; Lipid Metabolism; Steroid hormone biosynthesis	1e-26
maker-scaffold16134-snap-gene-0.3-mRNA-1	path:ko00140	K00699	glucuronosyltransferase [EC:2.4.1.17]	cel:B0310.5	Metabolism; Lipid Metabolism; Steroid hormone biosynthesis	8e-16
maker-C451981-snap-gene-0.3-mRNA-1	path:ko00140	K07424	cytochrome P450, family 3, subfamily A [EC:1.14.14.1]	spu:581116	Metabolism; Lipid Metabolism; Steroid hormone biosynthesis	1e-18
maker-scaffold6732-snap-gene-0.27-mRNA-1	path:ko00140	K00699	glucuronosyltransferase [EC:2.4.1.17]	cel:M88.1	Metabolism; Lipid Metabolism; Steroid hormone biosynthesis	5e-136
maker-scaffold6751-snap-gene-0.24-mRNA-1	path:ko00140	K00699	glucuronosyltransferase [EC:2.4.1.17]	bmy:Bm1_13480	Metabolism; Lipid Metabolism; Steroid hormone biosynthesis	1e-11
maker-scaffold13635-augustus-gene-0.12-mRNA-1	path:ko00140	K00699	glucuronosyltransferase [EC:2.4.1.17]	bmy:Bm1_13480	Metabolism; Lipid Metabolism; Steroid hormone biosynthesis	4e-20
maker-scaffold12629-snap-gene-0.17-mRNA-1	path:ko00140	K00699	glucuronosyltransferase [EC:2.4.1.17]	bmy:Bm1_13480	Metabolism; Lipid Metabolism; Steroid hormone biosynthesis	2e-33
maker-scaffold5144-snap-gene-0.1-mRNA-1	path:ko00190	K03961	NADH dehydrogenase (ubiquinone) 1 beta subcomplex 5 [EC:1.6.5.3 1.6.99.3]	cbr:CBG02478	Metabolism; Energy Metabolism; Oxidative phosphorylation	8e-17
maker-scaffold12322-snap-gene-0.8-mRNA-1	path:ko00190	K02266	cytochrome c oxidase subunit 6a	cbr:CBG23006	Metabolism; Energy Metabolism; Oxidative phosphorylation	5e-13
augustus-scaffold7678-abinit-gene-0.2-mRNA-1	path:ko00190	K00235	succinate dehydrogenase (ubiquinone) iron-sulfur subunit [EC:1.3.5.1]	bmy:Bm1_17690	Metabolism; Energy Metabolism; Oxidative phosphorylation	2e-85
maker-scaffold19707-augustus-gene-1.21-mRNA-2	path:ko00190	K02154	V-type H+-transporting ATPase subunit I [EC:3.6.3.14]	cbr:CBG01592	Metabolism; Energy Metabolism; Oxidative phosphorylation	2e-102
maker-C464535-snap-gene-0.11-mRNA-1	path:ko00190	K11351	NADH dehydrogenase (ubiquinone) 1 beta subcomplex 11 [EC:1.6.5.3 1.6.99.3]	cel:F42G8.10	Metabolism; Energy Metabolism; Oxidative phosphorylation	3e-58
maker-scaffold10607-snap-gene-0.35-mRNA-1	path:ko00190	K03965	NADH dehydrogenase (ubiquinone) 1 beta subcomplex 9 [EC:1.6.5.3 1.6.99.3]	cbr:CBG19690	Metabolism; Energy Metabolism; Oxidative phosphorylation	1e-63
maker-scaffold14616-snap-gene-0.17-mRNA-1	path:ko00190	K03952	NADH dehydrogenase (ubiquinone) 1 alpha subcomplex 8 [EC:1.6.5.3 1.6.99.3]	cbr:CBG09850	Metabolism; Energy Metabolism; Oxidative phosphorylation	3e-37
augustus-scaffold18013-abinit-gene-0.1-mRNA-1	path:ko00190	K00418	ubiquinol-cytochrome c reductase subunit 8	cel:F45H10.2	Metabolism; Energy Metabolism; Oxidative phosphorylation	5e-31
maker-C470659-snap-gene-0.15-mRNA-1	path:ko00190	K02266	cytochrome c oxidase subunit 6a	cel:F54D8.2	Metabolism; Energy Metabolism; Oxidative phosphorylation	1e-31
maker-C452047-snap-gene-0.0-mRNA-1	path:ko00190	K02261	cytochrome c oxidase subunit 2	ssc:808504	Metabolism; Energy Metabolism; Oxidative phosphorylation	4e-18
maker-C442355-augustus-gene-0.1-mRNA-1	path:ko00190	K02266	cytochrome c oxidase subunit 6a	cel:F54D8.2	Metabolism; Energy Metabolism; Oxidative phosphorylation	6e-31
augustus-scaffold17840-abinit-gene-0.0-mRNA-1	path:ko00190	K02147	V-type H+-transporting ATPase subunit B [EC:3.6.3.14]	cbr:CBG14362	Metabolism; Energy Metabolism; Oxidative phosphorylation	1e-31
augustus-scaffold1920-abinit-gene-0.0-mRNA-1	path:ko00190	K02259	cytochrome c oxidase assembly protein subunit 15	cel:T06D8.5	Metabolism; Energy Metabolism; Oxidative phosphorylation	3e-135
maker-scaffold5654-augustus-gene-0.21-mRNA-1	path:ko00190	K02133	F-type H+-transporting ATPase subunit beta [EC:3.6.3.14]	cbr:CBG21173	Metabolism; Energy Metabolism; Oxidative phosphorylation	0
augustus-scaffold14561-abinit-gene-0.0-mRNA-1	path:ko00190	K03946	NADH dehydrogenase (ubiquinone) 1 alpha subcomplex 2 [EC:1.6.5.3 1.6.99.3]	cel:C25A1.13	Metabolism; Energy Metabolism; Oxidative phosphorylation	1e-16
maker-scaffold1735-augustus-gene-0.22-mRNA-1	path:ko00190	K02149	V-type H+-transporting ATPase subunit D [EC:3.6.3.14]	cbr:CBG10070	Metabolism; Energy Metabolism; Oxidative phosphorylation	9e-70
maker-scaffold7990-augustus-gene-0.20-mRNA-2	path:ko00190	K03962	NADH dehydrogenase (ubiquinone) 1 beta subcomplex 6 [EC:1.6.5.3 1.6.99.3]	cbr:CBG06101	Metabolism; Energy Metabolism; Oxidative phosphorylation	5e-83
maker-scaffold7990-augustus-gene-0.20-mRNA-1	path:ko00190	K03962	NADH dehydrogenase (ubiquinone) 1 beta subcomplex 6 [EC:1.6.5.3 1.6.99.3]	cbr:CBG06101	Metabolism; Energy Metabolism; Oxidative phosphorylation	2e-73
augustus-scaffold16292-abinit-gene-0.3-mRNA-1	path:ko00190	K02154	V-type H+-transporting ATPase subunit I [EC:3.6.3.14]	cel:ZK637.8	Metabolism; Energy Metabolism; Oxidative phosphorylation	0
maker-scaffold7538-augustus-gene-0.13-mRNA-1	path:ko00190	K01507	inorganic pyrophosphatase [EC:3.6.1.1]	cel:C47E12.4	Metabolism; Energy Metabolism; Oxidative phosphorylation	3e-67
augustus-C464085-abinit-gene-0.0-mRNA-1	path:ko00190	K02134	F-type H+-transporting ATPase subunit delta [EC:3.6.3.14]	cel:F58F12.1	Metabolism; Energy Metabolism; Oxidative phosphorylation	7e-39
maker-C455075-augustus-gene-0.2-mRNA-1	path:ko00190	K00235	succinate dehydrogenase (ubiquinone) iron-sulfur subunit [EC:1.3.5.1]	cbr:CBG00872	Metabolism; Energy Metabolism; Oxidative phosphorylation	8e-104
maker-C408705-augustus-gene-0.1-mRNA-1	path:ko00190	K02150	V-type H+-transporting ATPase subunit E [EC:3.6.3.14]	cbr:CBG05372	Metabolism; Energy Metabolism; Oxidative phosphorylation	7e-08
maker-scaffold9965-snap-gene-0.25-mRNA-1	path:ko00190	K03955	NADH dehydrogenase (ubiquinone) 1 alpha/beta subcomplex 1 [EC:1.6.5.3 1.6.99.3]	cbr:CBG13312	Metabolism; Energy Metabolism; Oxidative phosphorylation	3e-30
maker-scaffold5481-snap-gene-0.9-mRNA-1	path:ko00190	K03942	NADH dehydrogenase (ubiquinone) flavoprotein 1 [EC:1.6.5.3 1.6.99.3]	cbr:CBG02970	Metabolism; Energy Metabolism; Oxidative phosphorylation	0
maker-scaffold9500-augustus-gene-0.16-mRNA-2	path:ko00190	K03936	NADH dehydrogenase (ubiquinone) Fe-S protein 3 [EC:1.6.5.3 1.6.99.3]	cbr:CBG12670	Metabolism; Energy Metabolism; Oxidative phosphorylation	1e-107
maker-scaffold9500-augustus-gene-0.16-mRNA-1	path:ko00190	K03936	NADH dehydrogenase (ubiquinone) Fe-S protein 3 [EC:1.6.5.3 1.6.99.3]	cel:T10E9.7	Metabolism; Energy Metabolism; Oxidative phosphorylation	2e-105
snap-C26509-abinit-gene-0.0-mRNA-1	path:ko00190	K00338	NADH-quinone oxidoreductase subunit I [EC:1.6.5.3]	nar:Saro_2292	Metabolism; Energy Metabolism; Oxidative phosphorylation	2e-26
maker-C468711-snap-gene-0.15-mRNA-1	path:ko00190	K02148	V-type H+-transporting ATPase subunit C [EC:3.6.3.14]	cel:Y38F2AL.3	Metabolism; Energy Metabolism; Oxidative phosphorylation	3e-154
maker-C426445-snap-gene-0.0-mRNA-1	path:ko00190	K02261	cytochrome c oxidase subunit 2	hsa:4513	Metabolism; Energy Metabolism; Oxidative phosphorylation	6e-08
maker-scaffold4937-augustus-gene-0.22-mRNA-1	path:ko00190	K03945	NADH dehydrogenase (ubiquinone) 1 alpha subcomplex 1 [EC:1.6.5.3 1.6.99.3]	cel:F31D4.9	Metabolism; Energy Metabolism; Oxidative phosphorylation	5e-21
maker-scaffold3889-augustus-gene-0.21-mRNA-1	path:ko00190	K03941	NADH dehydrogenase (ubiquinone) Fe-S protein 8 [EC:1.6.5.3 1.6.99.3]	cbr:CBG24154	Metabolism; Energy Metabolism; Oxidative phosphorylation	2e-55
maker-scaffold2929-augustus-gene-0.7-mRNA-1	path:ko00190	K03946	NADH dehydrogenase (ubiquinone) 1 alpha subcomplex 2 [EC:1.6.5.3 1.6.99.3]	cbr:CBG18827	Metabolism; Energy Metabolism; Oxidative phosphorylation	1e-30
maker-scaffold18538-snap-gene-0.21-mRNA-1	path:ko00190	K03963	NADH dehydrogenase (ubiquinone) 1 beta subcomplex 7 [EC:1.6.5.3 1.6.99.3]	cel:D2030.4	Metabolism; Energy Metabolism; Oxidative phosphorylation	4e-51
maker-C472223-snap-gene-1.8-mRNA-1	path:ko00190	K03940	NADH dehydrogenase (ubiquinone) Fe-S protein 7 [EC:1.6.5.3 1.6.99.3]	cbr:CBG12445	Metabolism; Energy Metabolism; Oxidative phosphorylation	7e-89
maker-scaffold12076-snap-gene-0.18-mRNA-1	path:ko00190	K02128	F-type H+-transporting ATPase subunit c [EC:3.6.3.14]	cbr:CBG11706	Metabolism; Energy Metabolism; Oxidative phosphorylation	7e-16
maker-C463179-augustus-gene-0.4-mRNA-1	path:ko00190	K02272	cytochrome c oxidase subunit 7c	cbr:CBG03801	Metabolism; Energy Metabolism; Oxidative phosphorylation	1e-19
maker-scaffold6377-augustus-gene-1.19-mRNA-1	path:ko00190	K02127	F-type H+-transporting ATPase subunit b [EC:3.6.3.14]	cel:F02E8.1	Metabolism; Energy Metabolism; Oxidative phosphorylation	4e-77
maker-C442825-snap-gene-0.1-mRNA-1	path:ko00190	K02261	cytochrome c oxidase subunit 2	hsa:4513	Metabolism; Energy Metabolism; Oxidative phosphorylation	6e-08
maker-C460377-augustus-gene-0.4-mRNA-1	path:ko00190	K02135	F-type H+-transporting ATPase subunit epsilon [EC:3.6.3.14]	cel:F32D1.2	Metabolism; Energy Metabolism; Oxidative phosphorylation	6e-07
maker-scaffold19098-snap-gene-0.17-mRNA-1	path:ko00190	K00236	succinate dehydrogenase (ubiquinone) cytochrome b560 subunit	cel:T07C4.7	Metabolism; Energy Metabolism; Oxidative phosphorylation	4e-53
maker-scaffold3889-snap-gene-0.25-mRNA-1	path:ko00190	K03941	NADH dehydrogenase (ubiquinone) Fe-S protein 8 [EC:1.6.5.3 1.6.99.3]	cbr:CBG24154	Metabolism; Energy Metabolism; Oxidative phosphorylation	7e-102
maker-scaffold18668-augustus-gene-0.7-mRNA-1	path:ko00190	K03662	V-type H+-transporting ATPase S1 subunit [EC:3.6.3.14]	cel:Y55H10A.1	Metabolism; Energy Metabolism; Oxidative phosphorylation	8e-21
maker-scaffold1746-augustus-gene-1.15-mRNA-1	path:ko00190	K00413	ubiquinol-cytochrome c reductase cytochrome c1 subunit	cbr:CBG08212	Metabolism; Energy Metabolism; Oxidative phosphorylation	7e-65
maker-C189649-augustus-gene-0.0-mRNA-1	path:ko00190	K03935	NADH dehydrogenase (ubiquinone) Fe-S protein 2 [EC:1.6.5.3 1.6.99.3]	cbr:CBG07730	Metabolism; Energy Metabolism; Oxidative phosphorylation	2e-08
maker-scaffold18880-snap-gene-0.16-mRNA-1	path:ko00190	K03661	V-type H+-transporting ATPase 21kDa proteolipid subunit [EC:3.6.3.14]	cel:T01H3.1	Metabolism; Energy Metabolism; Oxidative phosphorylation	8e-20
maker-scaffold1708-snap-gene-0.15-mRNA-1	path:ko00190	K02127	F-type H+-transporting ATPase subunit b [EC:3.6.3.14]	cbr:CBG14472	Metabolism; Energy Metabolism; Oxidative phosphorylation	3e-20
maker-C460813-augustus-gene-0.2-mRNA-1	path:ko00190	K03959	NADH dehydrogenase (ubiquinone) 1 beta subcomplex 3 [EC:1.6.5.3 1.6.99.3]	cbr:CBG03221	Metabolism; Energy Metabolism; Oxidative phosphorylation	8e-22
maker-scaffold1766-snap-gene-0.5-mRNA-1	path:ko00190	K00416	ubiquinol-cytochrome c reductase subunit 6	cel:T27E9.2	Metabolism; Energy Metabolism; Oxidative phosphorylation	4e-20
maker-C460813-snap-gene-0.3-mRNA-1	path:ko00190	K03959	NADH dehydrogenase (ubiquinone) 1 beta subcomplex 3 [EC:1.6.5.3 1.6.99.3]	cbr:CBG03221	Metabolism; Energy Metabolism; Oxidative phosphorylation	1e-22
maker-scaffold6218-augustus-gene-0.6-mRNA-1	path:ko00190	K00415	ubiquinol-cytochrome c reductase core subunit 2	cel:T10B10.2	Metabolism; Energy Metabolism; Oxidative phosphorylation	1e-99
maker-C463805-snap-gene-0.12-mRNA-1	path:ko00190	K03953	NADH dehydrogenase (ubiquinone) 1 alpha subcomplex 9 [EC:1.6.5.3 1.6.99.3]	cbr:CBG20301	Metabolism; Energy Metabolism; Oxidative phosphorylation	7e-83
maker-scaffold1616-augustus-gene-0.7-mRNA-1	path:ko00190	K00234	succinate dehydrogenase (ubiquinone) flavoprotein subunit [EC:1.3.5.1]	cbr:CBG22795	Metabolism; Energy Metabolism; Oxidative phosphorylation	3e-66
maker-scaffold8328-augustus-gene-0.14-mRNA-1	path:ko00190	K00416	ubiquinol-cytochrome c reductase subunit 6	cel:T27E9.2	Metabolism; Energy Metabolism; Oxidative phosphorylation	1e-13
maker-scaffold10476-snap-gene-0.22-mRNA-1	path:ko00190	K03937	NADH dehydrogenase (ubiquinone) Fe-S protein 4 [EC:1.6.5.3 1.6.99.3]	cel:ZK973.10	Metabolism; Energy Metabolism; Oxidative phosphorylation	2e-26
maker-scaffold17183-augustus-gene-0.12-mRNA-1	path:ko00190	K00411	ubiquinol-cytochrome c reductase iron-sulfur subunit [EC:1.10.2.2]	cbr:CBG01551	Metabolism; Energy Metabolism; Oxidative phosphorylation	2e-65
maker-scaffold11952-snap-gene-0.10-mRNA-1	path:ko00190	K02136	F-type H+-transporting ATPase subunit gamma [EC:3.6.3.14]	cbr:CBG22500	Metabolism; Energy Metabolism; Oxidative phosphorylation	2e-108
augustus-C319113-abinit-gene-0.0-mRNA-1	path:ko00190	K02112	F-type H+-transporting ATPase subunit beta [EC:3.6.3.14]	pru:PRU_1199	Metabolism; Energy Metabolism; Oxidative phosphorylation	5e-79
augustus-C299919-abinit-gene-0.0-mRNA-1	path:ko00190	K02111	F-type H+-transporting ATPase subunit alpha [EC:3.6.3.14]	pru:PRU_1192	Metabolism; Energy Metabolism; Oxidative phosphorylation	2e-60
maker-scaffold1198-augustus-gene-0.20-mRNA-1	path:ko00190	K03946	NADH dehydrogenase (ubiquinone) 1 alpha subcomplex 2 [EC:1.6.5.3 1.6.99.3]	cel:C25A1.13	Metabolism; Energy Metabolism; Oxidative phosphorylation	3e-69
maker-scaffold2518-augustus-gene-0.14-mRNA-1	path:ko00190	K02145	V-type H+-transporting ATPase subunit A [EC:3.6.3.14]	cbr:CBG04632	Metabolism; Energy Metabolism; Oxidative phosphorylation	0
snap-scaffold5098-abinit-gene-1.4-mRNA-1	path:ko00190	K03935	NADH dehydrogenase (ubiquinone) Fe-S protein 2 [EC:1.6.5.3 1.6.99.3]	cbr:CBG07730	Metabolism; Energy Metabolism; Oxidative phosphorylation	9e-105
maker-scaffold16094-snap-gene-0.13-mRNA-1	path:ko00190	K02144	V-type H+-transporting ATPase 54 kD subunit [EC:3.6.3.14]	cbr:CBG14055	Metabolism; Energy Metabolism; Oxidative phosphorylation	1e-104
augustus-C244357-abinit-gene-0.0-mRNA-1	path:ko00190	K02111	F-type H+-transporting ATPase subunit alpha [EC:3.6.3.14]	sjp:SJA_C1-26820	Metabolism; Energy Metabolism; Oxidative phosphorylation	2e-29
maker-C452047-snap-gene-0.1-mRNA-1	path:ko00190	K02256	cytochrome c oxidase subunit 1 [EC:1.9.3.1]	ssc:808503	Metabolism; Energy Metabolism; Oxidative phosphorylation	2e-25
maker-scaffold13559-augustus-gene-0.10-mRNA-1	path:ko00190	K11352	NADH dehydrogenase (ubiquinone) 1 alpha subcomplex 12 [EC:1.6.5.3 1.6.99.3]	cel:Y94H6A.8	Metabolism; Energy Metabolism; Oxidative phosphorylation	1e-06
augustus-scaffold6898-abinit-gene-0.0-mRNA-1	path:ko00190	K02111	F-type H+-transporting ATPase subunit alpha [EC:3.6.3.14]	pak:HMPREF0675_4305	Metabolism; Energy Metabolism; Oxidative phosphorylation	1e-25
maker-scaffold18045-snap-gene-0.3-mRNA-1	path:ko00190	K02134	F-type H+-transporting ATPase subunit delta [EC:3.6.3.14]	cel:F58F12.1	Metabolism; Energy Metabolism; Oxidative phosphorylation	6e-35
maker-scaffold18832-augustus-gene-0.1-mRNA-1	path:ko00190	K02147	V-type H+-transporting ATPase subunit B [EC:3.6.3.14]	cnb:CNBH1120	Metabolism; Energy Metabolism; Oxidative phosphorylation	5e-06
maker-C452887-snap-gene-0.3-mRNA-1	path:ko00190	K02152	V-type H+-transporting ATPase subunit G [EC:3.6.3.14]	cel:F46F11.5	Metabolism; Energy Metabolism; Oxidative phosphorylation	4e-14
augustus-scaffold18123-abinit-gene-0.0-mRNA-1	path:ko00190	K11351	NADH dehydrogenase (ubiquinone) 1 beta subcomplex 11 [EC:1.6.5.3 1.6.99.3]	cel:F42G8.10	Metabolism; Energy Metabolism; Oxidative phosphorylation	1e-34
augustus-C421069-abinit-gene-0.0-mRNA-1	path:ko00190	K03966	NADH dehydrogenase (ubiquinone) 1 beta subcomplex 10 [EC:1.6.5.3 1.6.99.3]	cbr:CBG02223	Metabolism; Energy Metabolism; Oxidative phosphorylation	4e-33
maker-scaffold15917-snap-gene-0.19-mRNA-1	path:ko00190	K02155	V-type H+-transporting ATPase 16kDa proteolipid subunit [EC:3.6.3.14]	cel:Y38F2AL.4	Metabolism; Energy Metabolism; Oxidative phosphorylation	1e-39
snap-scaffold19570-abinit-gene-0.5-mRNA-1	path:ko00190	K03662	V-type H+-transporting ATPase S1 subunit [EC:3.6.3.14]	cbr:CBG21042	Metabolism; Energy Metabolism; Oxidative phosphorylation	2e-22
maker-C434339-snap-gene-0.3-mRNA-1	path:ko00190	K02112	F-type H+-transporting ATPase subunit beta [EC:3.6.3.14]	pru:PRU_1199	Metabolism; Energy Metabolism; Oxidative phosphorylation	3e-128
augustus-scaffold4861-abinit-gene-0.0-mRNA-1	path:ko00190	K02154	V-type H+-transporting ATPase subunit I [EC:3.6.3.14]	cel:C26H9A.1	Metabolism; Energy Metabolism; Oxidative phosphorylation	0
maker-C464901-augustus-gene-0.5-mRNA-1	path:ko00190	K11352	NADH dehydrogenase (ubiquinone) 1 alpha subcomplex 12 [EC:1.6.5.3 1.6.99.3]	cel:Y94H6A.8	Metabolism; Energy Metabolism; Oxidative phosphorylation	1e-49
maker-C464901-augustus-gene-0.5-mRNA-2	path:ko00190	K11352	NADH dehydrogenase (ubiquinone) 1 alpha subcomplex 12 [EC:1.6.5.3 1.6.99.3]	cel:Y94H6A.8	Metabolism; Energy Metabolism; Oxidative phosphorylation	2e-47
maker-C467917-augustus-gene-0.9-mRNA-1	path:ko00190	K03949	NADH dehydrogenase (ubiquinone) 1 alpha subcomplex 5 [EC:1.6.5.3 1.6.99.3]	cel:C33A12.1	Metabolism; Energy Metabolism; Oxidative phosphorylation	1e-39
maker-C374885-augustus-gene-0.1-mRNA-1	path:ko00190	K02145	V-type H+-transporting ATPase subunit A [EC:3.6.3.14]	cbr:CBG04632	Metabolism; Energy Metabolism; Oxidative phosphorylation	7e-43
maker-scaffold3813-snap-gene-0.9-mRNA-1	path:ko00190	K03954	NADH dehydrogenase (ubiquinone) 1 alpha subcomplex 10 [EC:1.6.5.3 1.6.99.3]	cel:K04G7.4	Metabolism; Energy Metabolism; Oxidative phosphorylation	3e-58
maker-scaffold1336-snap-gene-1.32-mRNA-1	path:ko00190	K02144	V-type H+-transporting ATPase 54 kD subunit [EC:3.6.3.14]	cel:T14F9.1	Metabolism; Energy Metabolism; Oxidative phosphorylation	1e-107
augustus-scaffold18813-abinit-gene-0.0-mRNA-1	path:ko00190	K02155	V-type H+-transporting ATPase 16kDa proteolipid subunit [EC:3.6.3.14]	cel:Y38F2AL.4	Metabolism; Energy Metabolism; Oxidative phosphorylation	5e-59
augustus-scaffold18785-abinit-gene-0.1-mRNA-1	path:ko00190	K03938	NADH dehydrogenase (ubiquinone) Fe-S protein 5 [EC:1.6.5.3 1.6.99.3]	cbr:CBG04188	Metabolism; Energy Metabolism; Oxidative phosphorylation	2e-50
maker-scaffold11868-augustus-gene-0.2-mRNA-1	path:ko00190	K02154	V-type H+-transporting ATPase subunit I [EC:3.6.3.14]	bmy:Bm1_31340	Metabolism; Energy Metabolism; Oxidative phosphorylation	4e-08
maker-scaffold19686-augustus-gene-0.20-mRNA-1	path:ko00190	K03939	NADH dehydrogenase (ubiquinone) Fe-S protein 6 [EC:1.6.5.3 1.6.99.3]	cbr:CBG20477	Metabolism; Energy Metabolism; Oxidative phosphorylation	6e-55
snap-scaffold10192-abinit-gene-0.5-mRNA-1	path:ko00190	K02264	cytochrome c oxidase subunit 5a	cbr:CBG15765	Metabolism; Energy Metabolism; Oxidative phosphorylation	8e-67
maker-C469805-snap-gene-0.12-mRNA-1	path:ko00190	K02136	F-type H+-transporting ATPase subunit gamma [EC:3.6.3.14]	pon:100447834	Metabolism; Energy Metabolism; Oxidative phosphorylation	3e-10
maker-scaffold14412-snap-gene-0.4-mRNA-1	path:ko00190	K03958	NADH dehydrogenase (ubiquinone) 1 beta subcomplex 2 [EC:1.6.5.3 1.6.99.3]	cbr:CBG03233	Metabolism; Energy Metabolism; Oxidative phosphorylation	7e-55
maker-scaffold13931-snap-gene-0.7-mRNA-1	path:ko00190	K02132	F-type H+-transporting ATPase subunit alpha [EC:3.6.3.14]	cbr:CBG08717	Metabolism; Energy Metabolism; Oxidative phosphorylation	8e-56
maker-scaffold17130-snap-gene-0.12-mRNA-1	path:ko00190	K02134	F-type H+-transporting ATPase subunit delta [EC:3.6.3.14]	cel:F58F12.1	Metabolism; Energy Metabolism; Oxidative phosphorylation	4e-50
maker-scaffold19608-augustus-gene-0.26-mRNA-1	path:ko00190	K02263	cytochrome c oxidase subunit 4	cel:W09C5.8	Metabolism; Energy Metabolism; Oxidative phosphorylation	2e-57
augustus-scaffold526-abinit-gene-0.1-mRNA-1	path:ko00190	K02146	V-type H+-transporting ATPase subunit AC39 [EC:3.6.3.14]	ecb:100053316	Metabolism; Energy Metabolism; Oxidative phosphorylation	1e-86
augustus-C469513-abinit-gene-0.4-mRNA-1	path:ko00190	K03953	NADH dehydrogenase (ubiquinone) 1 alpha subcomplex 9 [EC:1.6.5.3 1.6.99.3]	cbr:CBG20301	Metabolism; Energy Metabolism; Oxidative phosphorylation	1e-57
maker-scaffold19707-augustus-gene-1.21-mRNA-1	path:ko00190	K02154	V-type H+-transporting ATPase subunit I [EC:3.6.3.14]	cbr:CBG01592	Metabolism; Energy Metabolism; Oxidative phosphorylation	6e-102
snap-C141299-abinit-gene-0.0-mRNA-1	path:ko00190	K00336	NADH-quinone oxidoreductase subunit G [EC:1.6.5.3]	pac:PPA1930	Metabolism; Energy Metabolism; Oxidative phosphorylation	3e-46
augustus-scaffold8780-abinit-gene-0.0-mRNA-1	path:ko00190	K02147	V-type H+-transporting ATPase subunit B [EC:3.6.3.14]	cbr:CBG14362	Metabolism; Energy Metabolism; Oxidative phosphorylation	5e-66
maker-C429587-snap-gene-0.3-mRNA-1	path:ko00190	K02150	V-type H+-transporting ATPase subunit E [EC:3.6.3.14]	cel:C17H12.14	Metabolism; Energy Metabolism; Oxidative phosphorylation	1e-23
maker-C468163-snap-gene-0.13-mRNA-1	path:ko00190	K02268	cytochrome c oxidase subunit 6c	cbr:CBG01648	Metabolism; Energy Metabolism; Oxidative phosphorylation	3e-19
snap-scaffold7678-abinit-gene-0.8-mRNA-1	path:ko00190	K00235	succinate dehydrogenase (ubiquinone) iron-sulfur subunit [EC:1.3.5.1]	cel:F42A8.2	Metabolism; Energy Metabolism; Oxidative phosphorylation	5e-12
maker-C437471-snap-gene-0.2-mRNA-1	path:ko00190	K02153	V-type H+-transporting ATPase subunit H [EC:3.6.3.14]	cel:F49C12.13	Metabolism; Energy Metabolism; Oxidative phosphorylation	1e-27
augustus-C256441-abinit-gene-0.0-mRNA-1	path:ko00190	K02112	F-type H+-transporting ATPase subunit beta [EC:3.6.3.14]	pak:HMPREF0675_4303	Metabolism; Energy Metabolism; Oxidative phosphorylation	3e-61
maker-scaffold8324-augustus-gene-0.0-mRNA-1	path:ko00190	K00411	ubiquinol-cytochrome c reductase iron-sulfur subunit [EC:1.10.2.2]	cel:F42G8.12	Metabolism; Energy Metabolism; Oxidative phosphorylation	3e-16
maker-scaffold9287-snap-gene-0.18-mRNA-1	path:ko00190	K02154	V-type H+-transporting ATPase subunit I [EC:3.6.3.14]	cel:VW02B12L.1	Metabolism; Energy Metabolism; Oxidative phosphorylation	0
maker-scaffold3265-snap-gene-0.22-mRNA-1	path:ko00190	K03934	NADH dehydrogenase (ubiquinone) Fe-S protein 1 [EC:1.6.5.3 1.6.99.3]	cel:Y45G12B.1	Metabolism; Energy Metabolism; Oxidative phosphorylation	0
maker-scaffold17855-snap-gene-0.4-mRNA-1	path:ko00190	K02132	F-type H+-transporting ATPase subunit alpha [EC:3.6.3.14]	cbr:CBG08717	Metabolism; Energy Metabolism; Oxidative phosphorylation	1e-174
maker-scaffold18498-snap-gene-0.3-mRNA-1	path:ko00190	K02265	cytochrome c oxidase subunit 5b	cel:F26E4.9	Metabolism; Energy Metabolism; Oxidative phosphorylation	5e-19
augustus-scaffold12841-abinit-gene-0.1-mRNA-1	path:ko00190	K02140	F-type H+-transporting ATPase subunit g [EC:3.6.3.14]	cbr:CBG12341	Metabolism; Energy Metabolism; Oxidative phosphorylation	2e-46
maker-C472243-snap-gene-1.33-mRNA-1	path:ko00190	K02265	cytochrome c oxidase subunit 5b	cel:F26E4.9	Metabolism; Energy Metabolism; Oxidative phosphorylation	4e-46
maker-scaffold375-snap-gene-0.15-mRNA-1	path:ko00190	K02138	F-type H+-transporting ATPase subunit d [EC:3.6.3.14]	cbr:CBG23108	Metabolism; Energy Metabolism; Oxidative phosphorylation	4e-85
maker-scaffold9338-augustus-gene-0.10-mRNA-2	path:ko00190	K02257	protoheme IX farnesyltransferase [EC:2.5.1.-]	cel:Y46G5A.2	Metabolism; Energy Metabolism; Oxidative phosphorylation	4e-75
maker-scaffold9338-augustus-gene-0.10-mRNA-1	path:ko00190	K02257	protoheme IX farnesyltransferase [EC:2.5.1.-]	cel:Y46G5A.2	Metabolism; Energy Metabolism; Oxidative phosphorylation	8e-97
maker-scaffold15872-snap-gene-0.3-mRNA-1	path:ko00190	K02258	cytochrome c oxidase assembly protein subunit 11	cbr:CBG01804	Metabolism; Energy Metabolism; Oxidative phosphorylation	2e-88
snap-C385485-abinit-gene-0.0-mRNA-1	path:ko00190	K02111	F-type H+-transporting ATPase subunit alpha [EC:3.6.3.14]	uue:UUR10_0147	Metabolism; Energy Metabolism; Oxidative phosphorylation	8e-68
maker-scaffold3982-snap-gene-0.8-mRNA-1	path:ko00190	K03943	NADH dehydrogenase (ubiquinone) flavoprotein 2 [EC:1.6.5.3 1.6.99.3]	cel:F53F4.10	Metabolism; Energy Metabolism; Oxidative phosphorylation	4e-86
maker-C470591-augustus-gene-0.13-mRNA-2	path:ko00190	K03966	NADH dehydrogenase (ubiquinone) 1 beta subcomplex 10 [EC:1.6.5.3 1.6.99.3]	cbr:CBG02223	Metabolism; Energy Metabolism; Oxidative phosphorylation	6e-107
maker-C470591-augustus-gene-0.13-mRNA-1	path:ko00190	K03966	NADH dehydrogenase (ubiquinone) 1 beta subcomplex 10 [EC:1.6.5.3 1.6.99.3]	cbr:CBG02223	Metabolism; Energy Metabolism; Oxidative phosphorylation	1e-107
maker-C452047-snap-gene-0.2-mRNA-1	path:ko00190	K02256	cytochrome c oxidase subunit 1 [EC:1.9.3.1]	cfa:804478	Metabolism; Energy Metabolism; Oxidative phosphorylation	3e-09
maker-scaffold8526-augustus-gene-0.7-mRNA-1	path:ko00190	K02151	V-type H+-transporting ATPase subunit F [EC:3.6.3.14]	cel:ZK970.4	Metabolism; Energy Metabolism; Oxidative phosphorylation	1e-29
snap-C470659-abinit-gene-0.10-mRNA-1	path:ko00190	K02266	cytochrome c oxidase subunit 6a	cbr:CBG23006	Metabolism; Energy Metabolism; Oxidative phosphorylation	5e-08
snap-C459479-abinit-gene-0.3-mRNA-1	path:ko00190	K02150	V-type H+-transporting ATPase subunit E [EC:3.6.3.14]	cbr:CBG05372	Metabolism; Energy Metabolism; Oxidative phosphorylation	4e-42
augustus-scaffold18222-abinit-gene-0.2-mRNA-1	path:ko00190	K00237	succinate dehydrogenase (ubiquinone) membrane anchor subunit	cbr:CBG02978	Metabolism; Energy Metabolism; Oxidative phosphorylation	2e-39
maker-scaffold19382-augustus-gene-0.9-mRNA-1	path:ko00190	K02147	V-type H+-transporting ATPase subunit B [EC:3.6.3.14]	cel:F20B6.2	Metabolism; Energy Metabolism; Oxidative phosphorylation	2e-120
augustus-C319113-abinit-gene-0.0-mRNA-1	path:ko00195	K02112	F-type H+-transporting ATPase subunit beta [EC:3.6.3.14]	pru:PRU_1199	Metabolism; Energy Metabolism; Photosynthesis	5e-79
augustus-C299919-abinit-gene-0.0-mRNA-1	path:ko00195	K02111	F-type H+-transporting ATPase subunit alpha [EC:3.6.3.14]	pru:PRU_1192	Metabolism; Energy Metabolism; Photosynthesis	2e-60
augustus-C244357-abinit-gene-0.0-mRNA-1	path:ko00195	K02111	F-type H+-transporting ATPase subunit alpha [EC:3.6.3.14]	sjp:SJA_C1-26820	Metabolism; Energy Metabolism; Photosynthesis	2e-29
augustus-scaffold6898-abinit-gene-0.0-mRNA-1	path:ko00195	K02111	F-type H+-transporting ATPase subunit alpha [EC:3.6.3.14]	pak:HMPREF0675_4305	Metabolism; Energy Metabolism; Photosynthesis	1e-25
maker-C434339-snap-gene-0.3-mRNA-1	path:ko00195	K02112	F-type H+-transporting ATPase subunit beta [EC:3.6.3.14]	pru:PRU_1199	Metabolism; Energy Metabolism; Photosynthesis	3e-128
augustus-C256441-abinit-gene-0.0-mRNA-1	path:ko00195	K02112	F-type H+-transporting ATPase subunit beta [EC:3.6.3.14]	pak:HMPREF0675_4303	Metabolism; Energy Metabolism; Photosynthesis	3e-61
snap-C385485-abinit-gene-0.0-mRNA-1	path:ko00195	K02111	F-type H+-transporting ATPase subunit alpha [EC:3.6.3.14]	uue:UUR10_0147	Metabolism; Energy Metabolism; Photosynthesis	8e-68
snap-C435765-abinit-gene-0.1-mRNA-1	path:ko00230	K01756	adenylosuccinate lyase [EC:4.3.2.2]	cbr:CBG21917	Metabolism; Nucleotide Metabolism; Purine metabolism	6e-44
maker-scaffold2034-augustus-gene-1.10-mRNA-1	path:ko00230	K12304	soluble calcium-activated nucleotidase 1 [EC:3.6.1.6]	cbr:CBG16731	Metabolism; Nucleotide Metabolism; Purine metabolism	4e-40
maker-scaffold2034-augustus-gene-1.10-mRNA-2	path:ko00230	K12304	soluble calcium-activated nucleotidase 1 [EC:3.6.1.6]	cbr:CBG16731	Metabolism; Nucleotide Metabolism; Purine metabolism	2e-36
snap-C351009-abinit-gene-0.1-mRNA-1	path:ko00230	K01952	phosphoribosylformylglycinamidine synthase [EC:6.3.5.3]	pru:PRU_2663	Metabolism; Nucleotide Metabolism; Purine metabolism	8e-130
maker-scaffold6593-snap-gene-0.3-mRNA-1	path:ko00230	K08045	adenylate cyclase 5 [EC:4.6.1.1]	ame:726514	Metabolism; Nucleotide Metabolism; Purine metabolism	1e-37
maker-scaffold9440-augustus-gene-0.17-mRNA-1	path:ko00230	K01951	GMP synthase (glutamine-hydrolysing) [EC:6.3.5.2]	bmy:Bm1_44235	Metabolism; Nucleotide Metabolism; Purine metabolism	1e-107
maker-scaffold9440-augustus-gene-0.17-mRNA-2	path:ko00230	K01951	GMP synthase (glutamine-hydrolysing) [EC:6.3.5.2]	smm:Smp_063830	Metabolism; Nucleotide Metabolism; Purine metabolism	2e-128
maker-C365695-augustus-gene-0.1-mRNA-1	path:ko00230	K12304	soluble calcium-activated nucleotidase 1 [EC:3.6.1.6]	oaa:100088014	Metabolism; Nucleotide Metabolism; Purine metabolism	8e-12
maker-scaffold3170-augustus-gene-0.17-mRNA-1	path:ko00230	K00088	IMP dehydrogenase [EC:1.1.1.205]	bmy:Bm1_31240	Metabolism; Nucleotide Metabolism; Purine metabolism	4e-09
maker-C373103-snap-gene-0.3-mRNA-1	path:ko00230	K02324	DNA polymerase epsilon subunit 1 [EC:2.7.7.7]	bmy:Bm1_41890	Metabolism; Nucleotide Metabolism; Purine metabolism	1e-40
maker-scaffold2156-snap-gene-0.24-mRNA-1	path:ko00230	K01769	guanylate cyclase, other [EC:4.6.1.2]	cel:Y105C5B.2	Metabolism; Nucleotide Metabolism; Purine metabolism	9e-20
maker-scaffold19087-snap-gene-0.8-mRNA-1	path:ko00230	K00873	pyruvate kinase [EC:2.7.1.40]	bmy:Bm1_35910	Metabolism; Nucleotide Metabolism; Purine metabolism	5e-13
maker-scaffold9816-snap-gene-0.9-mRNA-1	path:ko00230	K01120	3',5'-cyclic-nucleotide phosphodiesterase [EC:3.1.4.17]	cel:Y95B8A.10	Metabolism; Nucleotide Metabolism; Purine metabolism	9e-125
maker-scaffold7699-augustus-gene-0.8-mRNA-1	path:ko00230	K01769	guanylate cyclase, other [EC:4.6.1.2]	cel:ZC412.2	Metabolism; Nucleotide Metabolism; Purine metabolism	9e-42
maker-scaffold4547-snap-gene-0.3-mRNA-1	path:ko00230	K03027	DNA-directed RNA polymerases I and III subunit RPAC1	cel:H43I07.2	Metabolism; Nucleotide Metabolism; Purine metabolism	1e-139
maker-scaffold18620-augustus-gene-0.5-mRNA-1	path:ko00230	K03002	DNA-directed RNA polymerase I subunit RPA2 [EC:2.7.7.6]	cbr:CBG19469	Metabolism; Nucleotide Metabolism; Purine metabolism	7e-44
snap-scaffold4490-abinit-gene-1.13-mRNA-1	path:ko00230	K01769	guanylate cyclase, other [EC:4.6.1.2]	cel:T03D8.5	Metabolism; Nucleotide Metabolism; Purine metabolism	9e-21
maker-C431901-snap-gene-0.3-mRNA-1	path:ko00230	K00764	amidophosphoribosyltransferase [EC:2.4.2.14]	cel:T04A8.5	Metabolism; Nucleotide Metabolism; Purine metabolism	4e-41
snap-C440471-abinit-gene-0.1-mRNA-1	path:ko00230	K01769	guanylate cyclase, other [EC:4.6.1.2]	cel:ZK970.6	Metabolism; Nucleotide Metabolism; Purine metabolism	6e-57
maker-scaffold17850-snap-gene-0.8-mRNA-1	path:ko00230	K03011	DNA-directed RNA polymerase II subunit RPB3	cel:C36B1.3	Metabolism; Nucleotide Metabolism; Purine metabolism	2e-46
maker-C466421-augustus-gene-0.3-mRNA-1	path:ko00230	K00759	adenine phosphoribosyltransferase [EC:2.4.2.7]	cel:T19B4.3	Metabolism; Nucleotide Metabolism; Purine metabolism	1e-47
maker-scaffold10164-snap-gene-1.8-mRNA-1	path:ko00230	K01081	5'-nucleotidase [EC:3.1.3.5]	cel:Y10G11A.1	Metabolism; Nucleotide Metabolism; Purine metabolism	1e-41
maker-C430873-augustus-gene-0.1-mRNA-1	path:ko00230	K00364	GMP reductase [EC:1.7.1.7]	cbr:CBG23625	Metabolism; Nucleotide Metabolism; Purine metabolism	3e-19
maker-scaffold9771-snap-gene-0.15-mRNA-1	path:ko00230	K01769	guanylate cyclase, other [EC:4.6.1.2]	cel:C49H3.1	Metabolism; Nucleotide Metabolism; Purine metabolism	2e-101
maker-scaffold14314-augustus-gene-0.12-mRNA-1	path:ko00230	K10807	ribonucleoside-diphosphate reductase subunit M1 [EC:1.17.4.1]	tgu:100218893	Metabolism; Nucleotide Metabolism; Purine metabolism	0
maker-scaffold10568-augustus-gene-0.2-mRNA-1	path:ko00230	K01769	guanylate cyclase, other [EC:4.6.1.2]	cel:ZK970.5	Metabolism; Nucleotide Metabolism; Purine metabolism	2e-26
maker-scaffold11756-snap-gene-0.35-mRNA-1	path:ko00230	K00364	GMP reductase [EC:1.7.1.7]	cbr:CBG23625	Metabolism; Nucleotide Metabolism; Purine metabolism	2e-35
maker-scaffold17830-snap-gene-0.6-mRNA-1	path:ko00230	K01587	phosphoribosylaminoimidazole carboxylase / phosphoribosylaminoimidazole-succinocarboxamide synthase [EC:4.1.1.21 6.3.2.6]	cbr:CBG03675	Metabolism; Nucleotide Metabolism; Purine metabolism	4e-68
maker-scaffold15394-augustus-gene-0.13-mRNA-1	path:ko00230	K01081	5'-nucleotidase [EC:3.1.3.5]	cbr:CBG13827	Metabolism; Nucleotide Metabolism; Purine metabolism	2e-62
snap-scaffold4490-abinit-gene-1.6-mRNA-1	path:ko00230	K01769	guanylate cyclase, other [EC:4.6.1.2]	cel:T03D8.5	Metabolism; Nucleotide Metabolism; Purine metabolism	1e-110
maker-C284733-snap-gene-0.3-mRNA-1	path:ko00230	K00106	xanthine dehydrogenase/oxidase [EC:1.17.1.4 1.17.3.2]	cbr:CBG21624	Metabolism; Nucleotide Metabolism; Purine metabolism	2e-30
augustus-scaffold9148-abinit-gene-0.1-mRNA-1	path:ko00230	K01769	guanylate cyclase, other [EC:4.6.1.2]	cel:T03D8.5	Metabolism; Nucleotide Metabolism; Purine metabolism	4e-65
snap-scaffold19594-abinit-gene-1.6-mRNA-1	path:ko00230	K13755	calcium/calmodulin-dependent 3',5'-cyclic nucleotide phosphodiesterase [EC:3.1.4.17]	cbr:CBG20362	Metabolism; Nucleotide Metabolism; Purine metabolism	6e-120
maker-scaffold8794-snap-gene-0.25-mRNA-1	path:ko00230	K03018	DNA-directed RNA polymerase III subunit RPC1 [EC:2.7.7.6]	cbr:CBG05787	Metabolism; Nucleotide Metabolism; Purine metabolism	2e-125
maker-scaffold6806-snap-gene-0.20-mRNA-1	path:ko00230	K01769	guanylate cyclase, other [EC:4.6.1.2]	cel:ZK970.5	Metabolism; Nucleotide Metabolism; Purine metabolism	4e-23
maker-scaffold314-snap-gene-0.13-mRNA-1	path:ko00230	K00873	pyruvate kinase [EC:2.7.1.40]	cbr:CBG05956	Metabolism; Nucleotide Metabolism; Purine metabolism	2e-129
maker-scaffold8130-snap-gene-0.23-mRNA-1	path:ko00230	K01769	guanylate cyclase, other [EC:4.6.1.2]	cel:C17F4.6	Metabolism; Nucleotide Metabolism; Purine metabolism	2e-158
maker-C429697-augustus-gene-0.2-mRNA-1	path:ko00230	K01769	guanylate cyclase, other [EC:4.6.1.2]	cel:C17F4.6	Metabolism; Nucleotide Metabolism; Purine metabolism	2e-17
maker-C446047-snap-gene-0.2-mRNA-1	path:ko00230	K01120	3',5'-cyclic-nucleotide phosphodiesterase [EC:3.1.4.17]	bmy:Bm1_47590	Metabolism; Nucleotide Metabolism; Purine metabolism	4e-09
maker-scaffold5450-snap-gene-1.31-mRNA-1	path:ko00230	K01522	bis(5'-adenosyl)-triphosphatase [EC:3.6.1.29]	cel:Y56A3A.13	Metabolism; Nucleotide Metabolism; Purine metabolism	4e-155
snap-C411825-abinit-gene-0.1-mRNA-1	path:ko00230	K00106	xanthine dehydrogenase/oxidase [EC:1.17.1.4 1.17.3.2]	ani:AN9178.2	Metabolism; Nucleotide Metabolism; Purine metabolism	2e-10
maker-C472015-snap-gene-0.25-mRNA-1	path:ko00230	K00764	amidophosphoribosyltransferase [EC:2.4.2.14]	cbr:CBG18013	Metabolism; Nucleotide Metabolism; Purine metabolism	7e-160
maker-C465473-snap-gene-0.10-mRNA-1	path:ko00230	K11787	phosphoribosylamine--glycine ligase / phosphoribosylglycinamide formyltransferase / phosphoribosylformylglycinamidine cyclo-ligase [EC:6.3.4.13 2.1.2.2 6.3.3.1]	cbr:CBG10863	Metabolism; Nucleotide Metabolism; Purine metabolism	1e-19
maker-scaffold19530-snap-gene-0.40-mRNA-1	path:ko00230	K03002	DNA-directed RNA polymerase I subunit RPA2 [EC:2.7.7.6]	cel:F14B4.3	Metabolism; Nucleotide Metabolism; Purine metabolism	2e-19
maker-scaffold578-snap-gene-0.7-mRNA-1	path:ko00230	K01513	ectonucleotide pyrophosphatase/phosphodiesterase family member 1/3 [EC:3.1.4.1 3.6.1.9]	tsp:Tsp_08123	Metabolism; Nucleotide Metabolism; Purine metabolism	4e-40
maker-scaffold9771-snap-gene-0.13-mRNA-1	path:ko00230	K01769	guanylate cyclase, other [EC:4.6.1.2]	cel:C49H3.1	Metabolism; Nucleotide Metabolism; Purine metabolism	5e-150
maker-C439975-augustus-gene-0.2-mRNA-1	path:ko00230	K01769	guanylate cyclase, other [EC:4.6.1.2]	cel:ZC412.2	Metabolism; Nucleotide Metabolism; Purine metabolism	6e-11
snap-scaffold4309-abinit-gene-0.9-mRNA-1	path:ko00230	K01120	3',5'-cyclic-nucleotide phosphodiesterase [EC:3.1.4.17]	bmy:Bm1_45280	Metabolism; Nucleotide Metabolism; Purine metabolism	0
augustus-C428683-abinit-gene-0.0-mRNA-1	path:ko00230	K13811	3'-phosphoadenosine 5'-phosphosulfate synthase [EC:2.7.7.4 2.7.1.25]	cbr:CBG03405	Metabolism; Nucleotide Metabolism; Purine metabolism	2e-56
maker-scaffold11832-augustus-gene-0.6-mRNA-1	path:ko00230	K03013	DNA-directed RNA polymerases I, II, and III subunit RPABC1	cbr:CBG12745	Metabolism; Nucleotide Metabolism; Purine metabolism	7e-73
maker-scaffold5921-snap-gene-0.9-mRNA-1	path:ko00230	K01769	guanylate cyclase, other [EC:4.6.1.2]	cel:C17F4.6	Metabolism; Nucleotide Metabolism; Purine metabolism	2e-11
maker-scaffold10016-augustus-gene-0.6-mRNA-1	path:ko00230	K01769	guanylate cyclase, other [EC:4.6.1.2]	cel:C17F4.6	Metabolism; Nucleotide Metabolism; Purine metabolism	7e-128
maker-scaffold6806-augustus-gene-0.15-mRNA-1	path:ko00230	K01769	guanylate cyclase, other [EC:4.6.1.2]	cel:R134.1	Metabolism; Nucleotide Metabolism; Purine metabolism	1e-20
maker-scaffold5089-snap-gene-0.19-mRNA-1	path:ko00230	K00873	pyruvate kinase [EC:2.7.1.40]	cbr:CBG16947	Metabolism; Nucleotide Metabolism; Purine metabolism	0
maker-C456777-snap-gene-0.4-mRNA-1	path:ko00230	K12319	guanylate cyclase soluble subunit beta [EC:4.6.1.2]	cbr:CBG07710	Metabolism; Nucleotide Metabolism; Purine metabolism	0
maker-C447903-snap-gene-0.3-mRNA-1	path:ko00230	K14721	DNA-directed RNA polymerase III subunit RPC5	cel:W06E11.1	Metabolism; Nucleotide Metabolism; Purine metabolism	3e-17
maker-C458877-snap-gene-0.5-mRNA-1	path:ko00230	K01769	guanylate cyclase, other [EC:4.6.1.2]	cel:ZK896.8	Metabolism; Nucleotide Metabolism; Purine metabolism	7e-35
maker-C471977-augustus-gene-0.25-mRNA-1	path:ko00230	K03025	DNA-directed RNA polymerase III subunit RPC6	cbr:CBG22296	Metabolism; Nucleotide Metabolism; Purine metabolism	5e-32
maker-scaffold3941-snap-gene-0.32-mRNA-1	path:ko00230	K03009	DNA-directed RNA polymerases I, II, and III subunit RPABC4	cel:F23B2.13	Metabolism; Nucleotide Metabolism; Purine metabolism	2e-07
maker-C404747-snap-gene-0.2-mRNA-1	path:ko00230	K13758	retinal rod rhodopsin-sensitive cGMP 3',5'-cyclic phosphodiesterase subunit delta	cel:C27H5.1	Metabolism; Nucleotide Metabolism; Purine metabolism	1e-26
maker-scaffold17532-snap-gene-0.21-mRNA-1	path:ko00230	K00088	IMP dehydrogenase [EC:1.1.1.205]	cel:T22D1.3	Metabolism; Nucleotide Metabolism; Purine metabolism	3e-54
maker-scaffold3502-augustus-gene-0.13-mRNA-1	path:ko00230	K12304	soluble calcium-activated nucleotidase 1 [EC:3.6.1.6]	cel:ZK563.7	Metabolism; Nucleotide Metabolism; Purine metabolism	6e-17
maker-C469293-snap-gene-0.16-mRNA-1	path:ko00230	K02685	DNA primase large subunit [EC:2.7.7.-]	bmy:Bm1_51365	Metabolism; Nucleotide Metabolism; Purine metabolism	5e-108
maker-scaffold9559-snap-gene-0.19-mRNA-1	path:ko00230	K03021	DNA-directed RNA polymerase III subunit RPC2 [EC:2.7.7.6]	cel:F09F7.3	Metabolism; Nucleotide Metabolism; Purine metabolism	0
maker-C470971-augustus-gene-0.15-mRNA-1	path:ko00230	K00940	nucleoside-diphosphate kinase [EC:2.7.4.6]	mcc:707717	Metabolism; Nucleotide Metabolism; Purine metabolism	4e-55
maker-scaffold19058-snap-gene-0.4-mRNA-1	path:ko00230	K01769	guanylate cyclase, other [EC:4.6.1.2]	cel:R134.1	Metabolism; Nucleotide Metabolism; Purine metabolism	3e-60
augustus-C446895-abinit-gene-0.0-mRNA-1	path:ko00230	K01081	5'-nucleotidase [EC:3.1.3.5]	bmy:Bm1_37500	Metabolism; Nucleotide Metabolism; Purine metabolism	2e-55
maker-scaffold3441-augustus-gene-0.14-mRNA-2	path:ko00230	K13811	3'-phosphoadenosine 5'-phosphosulfate synthase [EC:2.7.7.4 2.7.1.25]	cbr:CBG03405	Metabolism; Nucleotide Metabolism; Purine metabolism	0
maker-scaffold3441-augustus-gene-0.14-mRNA-1	path:ko00230	K13811	3'-phosphoadenosine 5'-phosphosulfate synthase [EC:2.7.7.4 2.7.1.25]	cel:T14G10.1	Metabolism; Nucleotide Metabolism; Purine metabolism	6e-157
maker-scaffold17628-snap-gene-0.8-mRNA-1	path:ko00230	K01587	phosphoribosylaminoimidazole carboxylase / phosphoribosylaminoimidazole-succinocarboxamide synthase [EC:4.1.1.21 6.3.2.6]	cbr:CBG03675	Metabolism; Nucleotide Metabolism; Purine metabolism	4e-124
maker-scaffold9965-snap-gene-0.22-mRNA-1	path:ko00230	K01769	guanylate cyclase, other [EC:4.6.1.2]	cel:R134.1	Metabolism; Nucleotide Metabolism; Purine metabolism	1e-29
maker-scaffold17227-augustus-gene-0.7-mRNA-1	path:ko00230	K03024	DNA-directed RNA polymerase III subunit RPC7	cbr:CBG14946	Metabolism; Nucleotide Metabolism; Purine metabolism	3e-20
augustus-C466281-abinit-gene-0.0-mRNA-1	path:ko00230	K01490	AMP deaminase [EC:3.5.4.6]	cbr:CBG02349	Metabolism; Nucleotide Metabolism; Purine metabolism	2e-141
maker-C413805-snap-gene-0.0-mRNA-1	path:ko00230	K01769	guanylate cyclase, other [EC:4.6.1.2]	cel:ZC412.2	Metabolism; Nucleotide Metabolism; Purine metabolism	9e-37
maker-scaffold16257-augustus-gene-0.2-mRNA-1	path:ko00230	K01587	phosphoribosylaminoimidazole carboxylase / phosphoribosylaminoimidazole-succinocarboxamide synthase [EC:4.1.1.21 6.3.2.6]	cbr:CBG03675	Metabolism; Nucleotide Metabolism; Purine metabolism	2e-73
maker-scaffold2677-snap-gene-0.2-mRNA-1	path:ko00230	K01769	guanylate cyclase, other [EC:4.6.1.2]	cel:AH6.1	Metabolism; Nucleotide Metabolism; Purine metabolism	3e-56
snap-scaffold450-abinit-gene-0.1-mRNA-1	path:ko00230	K00106	xanthine dehydrogenase/oxidase [EC:1.17.1.4 1.17.3.2]	nvi:100123244	Metabolism; Nucleotide Metabolism; Purine metabolism	9e-40
snap-scaffold18624-abinit-gene-0.1-mRNA-1	path:ko00230	K00364	GMP reductase [EC:1.7.1.7]	cel:F32D1.5	Metabolism; Nucleotide Metabolism; Purine metabolism	2e-121
maker-scaffold16721-snap-gene-0.18-mRNA-1	path:ko00230	K01769	guanylate cyclase, other [EC:4.6.1.2]	cel:R134.1	Metabolism; Nucleotide Metabolism; Purine metabolism	8e-135
snap-scaffold15844-abinit-gene-0.6-mRNA-1	path:ko00230	K01769	guanylate cyclase, other [EC:4.6.1.2]	cel:C17F4.6	Metabolism; Nucleotide Metabolism; Purine metabolism	2e-26
maker-scaffold14083-augustus-gene-0.5-mRNA-1	path:ko00230	K01769	guanylate cyclase, other [EC:4.6.1.2]	cel:F21H7.9	Metabolism; Nucleotide Metabolism; Purine metabolism	5e-72
maker-scaffold8454-snap-gene-0.5-mRNA-1	path:ko00230	K08042	adenylate cyclase 2 [EC:4.6.1.1]	nvi:100118148	Metabolism; Nucleotide Metabolism; Purine metabolism	8e-62
maker-C436703-augustus-gene-0.2-mRNA-1	path:ko00230	K02320	DNA polymerase alpha subunit A [EC:2.7.7.7]	cbr:CBG13184	Metabolism; Nucleotide Metabolism; Purine metabolism	5e-41
maker-scaffold306-snap-gene-0.15-mRNA-1	path:ko00230	K01120	3',5'-cyclic-nucleotide phosphodiesterase [EC:3.1.4.17]	cel:C32E12.2	Metabolism; Nucleotide Metabolism; Purine metabolism	2e-128
maker-scaffold17320-augustus-gene-0.5-mRNA-1	path:ko00230	K01769	guanylate cyclase, other [EC:4.6.1.2]	cel:AH6.1	Metabolism; Nucleotide Metabolism; Purine metabolism	1e-15
maker-scaffold19582-snap-gene-0.23-mRNA-1	path:ko00230	K00602	phosphoribosylaminoimidazolecarboxamide formyltransferase / IMP cyclohydrolase [EC:2.1.2.3 3.5.4.10]	cel:C55F2.1	Metabolism; Nucleotide Metabolism; Purine metabolism	8e-86
maker-scaffold19070-snap-gene-0.3-mRNA-1	path:ko00230	K01513	ectonucleotide pyrophosphatase/phosphodiesterase family member 1/3 [EC:3.1.4.1 3.6.1.9]	pon:100434892	Metabolism; Nucleotide Metabolism; Purine metabolism	2e-11
maker-scaffold9076-augustus-gene-0.4-mRNA-1	path:ko00230	K00106	xanthine dehydrogenase/oxidase [EC:1.17.1.4 1.17.3.2]	cel:F55B11.1	Metabolism; Nucleotide Metabolism; Purine metabolism	3e-70
maker-C414485-snap-gene-0.2-mRNA-1	path:ko00230	K01518	bis(5'-nucleosidyl)-tetraphosphatase [EC:3.6.1.17]	cel:Y37H9A.6	Metabolism; Nucleotide Metabolism; Purine metabolism	4e-28
maker-C455625-snap-gene-0.3-mRNA-1	path:ko00230	K03023	DNA-directed RNA polymerase III subunit RPC3	cel:C48E7.2	Metabolism; Nucleotide Metabolism; Purine metabolism	5e-80
maker-scaffold2883-augustus-gene-0.2-mRNA-1	path:ko00230	K01769	guanylate cyclase, other [EC:4.6.1.2]	cel:F08B1.2	Metabolism; Nucleotide Metabolism; Purine metabolism	4e-39
maker-scaffold19639-snap-gene-0.30-mRNA-1	path:ko00230	K01835	phosphoglucomutase [EC:5.4.2.2]	cel:R05F9.6	Metabolism; Nucleotide Metabolism; Purine metabolism	0
maker-C468925-snap-gene-0.13-mRNA-1	path:ko00230	K00873	pyruvate kinase [EC:2.7.1.40]	cbr:CBG16947	Metabolism; Nucleotide Metabolism; Purine metabolism	7e-26
maker-scaffold4135-snap-gene-0.12-mRNA-1	path:ko00230	K00940	nucleoside-diphosphate kinase [EC:2.7.4.6]	noc:Noc_0899	Metabolism; Nucleotide Metabolism; Purine metabolism	1e-08
maker-scaffold3788-augustus-gene-0.21-mRNA-1	path:ko00230	K12304	soluble calcium-activated nucleotidase 1 [EC:3.6.1.6]	cel:F08C6.6	Metabolism; Nucleotide Metabolism; Purine metabolism	2e-66
maker-scaffold2156-snap-gene-0.26-mRNA-1	path:ko00230	K01769	guanylate cyclase, other [EC:4.6.1.2]	cel:Y105C5B.2	Metabolism; Nucleotide Metabolism; Purine metabolism	2e-41
maker-scaffold16822-augustus-gene-1.10-mRNA-2	path:ko00230	K03002	DNA-directed RNA polymerase I subunit RPA2 [EC:2.7.7.6]	cel:F14B4.3	Metabolism; Nucleotide Metabolism; Purine metabolism	2e-115
maker-scaffold16822-augustus-gene-1.10-mRNA-1	path:ko00230	K03002	DNA-directed RNA polymerase I subunit RPA2 [EC:2.7.7.6]	cel:F14B4.3	Metabolism; Nucleotide Metabolism; Purine metabolism	1e-119
maker-scaffold9415-snap-gene-0.4-mRNA-1	path:ko00230	K03012	DNA-directed RNA polymerase II subunit RPB4	cbr:CBG13151	Metabolism; Nucleotide Metabolism; Purine metabolism	9e-21
maker-C311501-augustus-gene-0.0-mRNA-1	path:ko00230	K03010	DNA-directed RNA polymerase II subunit RPB2 [EC:2.7.7.6]	bmy:Bm1_45495	Metabolism; Nucleotide Metabolism; Purine metabolism	1e-29
maker-scaffold9022-augustus-gene-1.18-mRNA-1	path:ko00230	K02684	DNA primase small subunit [EC:2.7.7.-]	cbr:CBG10030	Metabolism; Nucleotide Metabolism; Purine metabolism	4e-106
maker-scaffold9022-augustus-gene-1.18-mRNA-2	path:ko00230	K02684	DNA primase small subunit [EC:2.7.7.-]	cbr:CBG10030	Metabolism; Nucleotide Metabolism; Purine metabolism	3e-93
maker-scaffold9368-augustus-gene-0.1-mRNA-1	path:ko00230	K03008	DNA-directed RNA polymerase II subunit RPB11	cbr:CBG20834	Metabolism; Nucleotide Metabolism; Purine metabolism	9e-27
maker-C423757-snap-gene-0.0-mRNA-1	path:ko00230	K12323	atrial natriuretic peptide receptor A [EC:4.6.1.2]	cbr:CBG03898	Metabolism; Nucleotide Metabolism; Purine metabolism	5e-12
augustus-C192643-abinit-gene-0.0-mRNA-1	path:ko00230	K00602	phosphoribosylaminoimidazolecarboxamide formyltransferase / IMP cyclohydrolase [EC:2.1.2.3 3.5.4.10]	pru:PRU_1927	Metabolism; Nucleotide Metabolism; Purine metabolism	6e-44
maker-scaffold18993-augustus-gene-0.26-mRNA-1	path:ko00230	K11787	phosphoribosylamine--glycine ligase / phosphoribosylglycinamide formyltransferase / phosphoribosylformylglycinamidine cyclo-ligase [EC:6.3.4.13 2.1.2.2 6.3.3.1]	cbr:CBG10863	Metabolism; Nucleotide Metabolism; Purine metabolism	1e-113
maker-scaffold11468-snap-gene-0.3-mRNA-1	path:ko00230	K01769	guanylate cyclase, other [EC:4.6.1.2]	cel:C49H3.1	Metabolism; Nucleotide Metabolism; Purine metabolism	6e-50
maker-scaffold18648-augustus-gene-0.4-mRNA-1	path:ko00230	K01522	bis(5'-adenosyl)-triphosphatase [EC:3.6.1.29]	cel:Y56A3A.13	Metabolism; Nucleotide Metabolism; Purine metabolism	1e-22
snap-scaffold2268-abinit-gene-0.4-mRNA-1	path:ko00230	K12304	soluble calcium-activated nucleotidase 1 [EC:3.6.1.6]	cbr:CBG14198	Metabolism; Nucleotide Metabolism; Purine metabolism	2e-43
snap-scaffold5089-abinit-gene-0.6-mRNA-1	path:ko00230	K00873	pyruvate kinase [EC:2.7.1.40]	cbr:CBG16947	Metabolism; Nucleotide Metabolism; Purine metabolism	4e-143
maker-scaffold5773-snap-gene-0.3-mRNA-1	path:ko00230	K01939	adenylosuccinate synthase [EC:6.3.4.4]	cbr:CBG08829	Metabolism; Nucleotide Metabolism; Purine metabolism	2e-74
maker-scaffold6806-augustus-gene-0.13-mRNA-1	path:ko00230	K01769	guanylate cyclase, other [EC:4.6.1.2]	cel:ZK970.5	Metabolism; Nucleotide Metabolism; Purine metabolism	9e-23
maker-scaffold2034-snap-gene-0.24-mRNA-1	path:ko00230	K03022	DNA-directed RNA polymerase III subunit RPC8	bmy:Bm1_54365	Metabolism; Nucleotide Metabolism; Purine metabolism	1e-31
maker-C469747-augustus-gene-0.8-mRNA-2	path:ko00230	K12323	atrial natriuretic peptide receptor A [EC:4.6.1.2]	cbr:CBG14865	Metabolism; Nucleotide Metabolism; Purine metabolism	7e-20
maker-C469747-augustus-gene-0.8-mRNA-1	path:ko00230	K12323	atrial natriuretic peptide receptor A [EC:4.6.1.2]	cbr:CBG14865	Metabolism; Nucleotide Metabolism; Purine metabolism	6e-13
maker-C467897-augustus-gene-0.7-mRNA-1	path:ko00230	K01518	bis(5'-nucleosidyl)-tetraphosphatase [EC:3.6.1.17]	cel:Y37H9A.6	Metabolism; Nucleotide Metabolism; Purine metabolism	4e-28
maker-C332439-augustus-gene-0.1-mRNA-1	path:ko00230	K00873	pyruvate kinase [EC:2.7.1.40]	dvi:Dvir_GJ24408	Metabolism; Nucleotide Metabolism; Purine metabolism	3e-18
maker-scaffold11094-snap-gene-0.16-mRNA-1	path:ko00230	K13988	ADP-ribose pyrophosphatase [EC:3.6.1.13]	cbr:CBG02384	Metabolism; Nucleotide Metabolism; Purine metabolism	1e-22
maker-scaffold16123-snap-gene-0.7-mRNA-1	path:ko00230	K00106	xanthine dehydrogenase/oxidase [EC:1.17.1.4 1.17.3.2]	cel:F55B11.1	Metabolism; Nucleotide Metabolism; Purine metabolism	0
maker-scaffold15844-snap-gene-0.12-mRNA-1	path:ko00230	K01769	guanylate cyclase, other [EC:4.6.1.2]	cel:ZK970.6	Metabolism; Nucleotide Metabolism; Purine metabolism	5e-08
maker-scaffold18620-augustus-gene-0.6-mRNA-1	path:ko00230	K03002	DNA-directed RNA polymerase I subunit RPA2 [EC:2.7.7.6]	cbr:CBG19469	Metabolism; Nucleotide Metabolism; Purine metabolism	1e-72
maker-scaffold17582-snap-gene-0.4-mRNA-1	path:ko00230	K00939	adenylate kinase [EC:2.7.4.3]	cel:C29E4.8	Metabolism; Nucleotide Metabolism; Purine metabolism	1e-42
maker-scaffold17880-snap-gene-0.3-mRNA-1	path:ko00230	K00873	pyruvate kinase [EC:2.7.1.40]	cbr:CBG16947	Metabolism; Nucleotide Metabolism; Purine metabolism	3e-17
maker-C431817-snap-gene-0.2-mRNA-1	path:ko00230	K12319	guanylate cyclase soluble subunit beta [EC:4.6.1.2]	cel:T04D3.4	Metabolism; Nucleotide Metabolism; Purine metabolism	7e-27
maker-C394811-augustus-gene-0.2-mRNA-1	path:ko00230	K01769	guanylate cyclase, other [EC:4.6.1.2]	cel:T26C12.4	Metabolism; Nucleotide Metabolism; Purine metabolism	7e-24
maker-scaffold6499-snap-gene-2.30-mRNA-1	path:ko00230	K01120	3',5'-cyclic-nucleotide phosphodiesterase [EC:3.1.4.17]	cel:R153.1	Metabolism; Nucleotide Metabolism; Purine metabolism	1e-73
augustus-C426059-abinit-gene-0.0-mRNA-1	path:ko00230	K00939	adenylate kinase [EC:2.7.4.3]	aga:AgaP_AGAP007722	Metabolism; Nucleotide Metabolism; Purine metabolism	2e-35
maker-scaffold15844-augustus-gene-0.9-mRNA-1	path:ko00230	K01769	guanylate cyclase, other [EC:4.6.1.2]	cel:C17F4.6	Metabolism; Nucleotide Metabolism; Purine metabolism	7e-12
augustus-scaffold13619-abinit-gene-0.1-mRNA-1	path:ko00230	K00939	adenylate kinase [EC:2.7.4.3]	cel:ZK673.2	Metabolism; Nucleotide Metabolism; Purine metabolism	1e-41
maker-scaffold8794-snap-gene-0.26-mRNA-1	path:ko00230	K03018	DNA-directed RNA polymerase III subunit RPC1 [EC:2.7.7.6]	cbr:CBG05787	Metabolism; Nucleotide Metabolism; Purine metabolism	5e-95
maker-scaffold5921-augustus-gene-0.5-mRNA-1	path:ko00230	K01769	guanylate cyclase, other [EC:4.6.1.2]	cel:C17F4.6	Metabolism; Nucleotide Metabolism; Purine metabolism	1e-49
maker-scaffold18433-augustus-gene-1.13-mRNA-2	path:ko00230	K03006	DNA-directed RNA polymerase II subunit RPB1 [EC:2.7.7.6]	bmy:Bm1_34315	Metabolism; Nucleotide Metabolism; Purine metabolism	0
maker-scaffold18433-augustus-gene-1.13-mRNA-1	path:ko00230	K03006	DNA-directed RNA polymerase II subunit RPB1 [EC:2.7.7.6]	cbr:CBG05355	Metabolism; Nucleotide Metabolism; Purine metabolism	0
maker-scaffold9436-snap-gene-0.4-mRNA-1	path:ko00230	K12319	guanylate cyclase soluble subunit beta [EC:4.6.1.2]	bmy:Bm1_16095	Metabolism; Nucleotide Metabolism; Purine metabolism	3e-10
maker-scaffold8545-snap-gene-0.7-mRNA-1	path:ko00230	K01769	guanylate cyclase, other [EC:4.6.1.2]	cel:T03D8.5	Metabolism; Nucleotide Metabolism; Purine metabolism	3e-39
maker-C424295-snap-gene-0.2-mRNA-1	path:ko00230	K01769	guanylate cyclase, other [EC:4.6.1.2]	cel:C17F4.6	Metabolism; Nucleotide Metabolism; Purine metabolism	7e-16
maker-scaffold2869-snap-gene-0.10-mRNA-1	path:ko00230	K01769	guanylate cyclase, other [EC:4.6.1.2]	cel:F08B1.2	Metabolism; Nucleotide Metabolism; Purine metabolism	2e-91
snap-C468341-abinit-gene-0.3-mRNA-1	path:ko00230	K01081	5'-nucleotidase [EC:3.1.3.5]	smo:SELMODRAFT_87683	Metabolism; Nucleotide Metabolism; Purine metabolism	8e-12
maker-C447865-snap-gene-0.2-mRNA-1	path:ko00230	K01081	5'-nucleotidase [EC:3.1.3.5]	cel:Y71H10B.1	Metabolism; Nucleotide Metabolism; Purine metabolism	1e-51
maker-scaffold14390-augustus-gene-0.11-mRNA-1	path:ko00230	K02326	DNA polymerase epsilon subunit 3 [EC:2.7.7.7]	cfa:612550	Metabolism; Nucleotide Metabolism; Purine metabolism	1e-15
maker-C372987-augustus-gene-0.1-mRNA-1	path:ko00230	K01081	5'-nucleotidase [EC:3.1.3.5]	cel:Y71H10B.1	Metabolism; Nucleotide Metabolism; Purine metabolism	2e-34
maker-scaffold11088-augustus-gene-0.1-mRNA-1	path:ko00230	K12323	atrial natriuretic peptide receptor A [EC:4.6.1.2]	bmy:Bm1_18665	Metabolism; Nucleotide Metabolism; Purine metabolism	1e-41
maker-C462603-augustus-gene-0.3-mRNA-1	path:ko00230	K01769	guanylate cyclase, other [EC:4.6.1.2]	cel:F21H7.9	Metabolism; Nucleotide Metabolism; Purine metabolism	8e-95
maker-scaffold6389-augustus-gene-0.17-mRNA-1	path:ko00230	K00942	guanylate kinase [EC:2.7.4.8]	cbr:CBG11972	Metabolism; Nucleotide Metabolism; Purine metabolism	2e-34
maker-scaffold14040-augustus-gene-0.3-mRNA-1	path:ko00230	K11787	phosphoribosylamine--glycine ligase / phosphoribosylglycinamide formyltransferase / phosphoribosylformylglycinamidine cyclo-ligase [EC:6.3.4.13 2.1.2.2 6.3.3.1]	cbr:CBG10863	Metabolism; Nucleotide Metabolism; Purine metabolism	2e-13
maker-C373229-augustus-gene-0.1-mRNA-1	path:ko00230	K00088	IMP dehydrogenase [EC:1.1.1.205]	cbr:CBG05718	Metabolism; Nucleotide Metabolism; Purine metabolism	1e-28
maker-scaffold4056-snap-gene-0.14-mRNA-1	path:ko00230	K02321	DNA polymerase alpha subunit B	cbr:CBG23795	Metabolism; Nucleotide Metabolism; Purine metabolism	5e-66
maker-scaffold13426-augustus-gene-0.2-mRNA-1	path:ko00230	K01952	phosphoribosylformylglycinamidine synthase [EC:6.3.5.3]	cel:F10F2.2	Metabolism; Nucleotide Metabolism; Purine metabolism	1e-76
snap-scaffold8080-abinit-gene-0.7-mRNA-1	path:ko00230	K01081	5'-nucleotidase [EC:3.1.3.5]	cbr:CBG02038	Metabolism; Nucleotide Metabolism; Purine metabolism	2e-36
maker-scaffold5865-snap-gene-0.1-mRNA-1	path:ko00230	K01769	guanylate cyclase, other [EC:4.6.1.2]	cel:AH6.1	Metabolism; Nucleotide Metabolism; Purine metabolism	1e-08
maker-scaffold1142-snap-gene-0.17-mRNA-1	path:ko00230	K01769	guanylate cyclase, other [EC:4.6.1.2]	cel:T26C12.4	Metabolism; Nucleotide Metabolism; Purine metabolism	0
maker-C412277-augustus-gene-0.1-mRNA-1	path:ko00230	K01769	guanylate cyclase, other [EC:4.6.1.2]	cel:ZK970.6	Metabolism; Nucleotide Metabolism; Purine metabolism	4e-09
maker-scaffold5089-snap-gene-0.15-mRNA-1	path:ko00230	K00873	pyruvate kinase [EC:2.7.1.40]	cbr:CBG16947	Metabolism; Nucleotide Metabolism; Purine metabolism	6e-15
maker-scaffold12177-augustus-gene-0.1-mRNA-1	path:ko00230	K01513	ectonucleotide pyrophosphatase/phosphodiesterase family member 1/3 [EC:3.1.4.1 3.6.1.9]	tsp:Tsp_08123	Metabolism; Nucleotide Metabolism; Purine metabolism	2e-09
maker-C454457-augustus-gene-0.2-mRNA-1	path:ko00230	K03026	DNA-directed RNA polymerase III subunit RPC4	bmy:Bm1_16675	Metabolism; Nucleotide Metabolism; Purine metabolism	3e-20
maker-C374141-snap-gene-0.1-mRNA-1	path:ko00230	K02324	DNA polymerase epsilon subunit 1 [EC:2.7.7.7]	cbr:CBG19758	Metabolism; Nucleotide Metabolism; Purine metabolism	2e-14
maker-C471865-snap-gene-0.22-mRNA-1	path:ko00230	K00106	xanthine dehydrogenase/oxidase [EC:1.17.1.4 1.17.3.2]	cel:F15E6.6	Metabolism; Nucleotide Metabolism; Purine metabolism	3e-57
maker-scaffold15472-augustus-gene-0.10-mRNA-1	path:ko00230	K01511	ectonucleoside triphosphate diphosphohydrolase 5/6 [EC:3.6.1.6]	cel:K08H10.4	Metabolism; Nucleotide Metabolism; Purine metabolism	2e-64
maker-scaffold15472-augustus-gene-0.10-mRNA-2	path:ko00230	K01511	ectonucleoside triphosphate diphosphohydrolase 5/6 [EC:3.6.1.6]	cel:K08H10.4	Metabolism; Nucleotide Metabolism; Purine metabolism	5e-69
maker-scaffold9148-snap-gene-0.7-mRNA-1	path:ko00230	K01769	guanylate cyclase, other [EC:4.6.1.2]	cel:ZC412.2	Metabolism; Nucleotide Metabolism; Purine metabolism	4e-21
maker-C211021-augustus-gene-0.0-mRNA-1	path:ko00230	K01952	phosphoribosylformylglycinamidine synthase [EC:6.3.5.3]	cel:F10F2.2	Metabolism; Nucleotide Metabolism; Purine metabolism	2e-07
maker-scaffold14400-snap-gene-0.2-mRNA-1	path:ko00230	K01769	guanylate cyclase, other [EC:4.6.1.2]	cel:ZK970.6	Metabolism; Nucleotide Metabolism; Purine metabolism	5e-47
maker-scaffold18901-snap-gene-0.23-mRNA-1	path:ko00230	K01120	3',5'-cyclic-nucleotide phosphodiesterase [EC:3.1.4.17]	bmy:Bm1_47590	Metabolism; Nucleotide Metabolism; Purine metabolism	3e-09
maker-scaffold6389-augustus-gene-0.15-mRNA-1	path:ko00230	K00942	guanylate kinase [EC:2.7.4.8]	cbr:CBG11972	Metabolism; Nucleotide Metabolism; Purine metabolism	1e-17
maker-scaffold3504-augustus-gene-0.8-mRNA-1	path:ko00230	K01769	guanylate cyclase, other [EC:4.6.1.2]	cel:R134.2	Metabolism; Nucleotide Metabolism; Purine metabolism	1e-10
maker-scaffold11335-snap-gene-0.10-mRNA-1	path:ko00230	K14721	DNA-directed RNA polymerase III subunit RPC5	spu:576157	Metabolism; Nucleotide Metabolism; Purine metabolism	3e-49
snap-C454347-abinit-gene-0.2-mRNA-1	path:ko00230	K01518	bis(5'-nucleosidyl)-tetraphosphatase [EC:3.6.1.17]	cel:Y37H9A.6	Metabolism; Nucleotide Metabolism; Purine metabolism	8e-52
maker-scaffold6806-snap-gene-0.17-mRNA-1	path:ko00230	K01769	guanylate cyclase, other [EC:4.6.1.2]	cel:C17F4.6	Metabolism; Nucleotide Metabolism; Purine metabolism	5e-61
augustus-C455093-abinit-gene-0.0-mRNA-1	path:ko00230	K01488	adenosine deaminase [EC:3.5.4.4]	cbr:CBG05749	Metabolism; Nucleotide Metabolism; Purine metabolism	1e-58
maker-scaffold5530-snap-gene-0.13-mRNA-1	path:ko00230	K14721	DNA-directed RNA polymerase III subunit RPC5	cel:W06E11.1	Metabolism; Nucleotide Metabolism; Purine metabolism	8e-65
maker-C429697-snap-gene-0.3-mRNA-1	path:ko00230	K01769	guanylate cyclase, other [EC:4.6.1.2]	cel:R134.2	Metabolism; Nucleotide Metabolism; Purine metabolism	7e-11
maker-scaffold14660-augustus-gene-0.3-mRNA-1	path:ko00230	K01518	bis(5'-nucleosidyl)-tetraphosphatase [EC:3.6.1.17]	cel:Y37H9A.6	Metabolism; Nucleotide Metabolism; Purine metabolism	8e-29
maker-C470671-augustus-gene-0.15-mRNA-1	path:ko00230	K01769	guanylate cyclase, other [EC:4.6.1.2]	cel:T26C12.4	Metabolism; Nucleotide Metabolism; Purine metabolism	9e-44
maker-scaffold15093-augustus-gene-0.4-mRNA-1	path:ko00230	K00764	amidophosphoribosyltransferase [EC:2.4.2.14]	cel:T04A8.5	Metabolism; Nucleotide Metabolism; Purine metabolism	1e-117
maker-C392863-snap-gene-0.3-mRNA-1	path:ko00230	K02320	DNA polymerase alpha subunit A [EC:2.7.7.7]	cel:Y47D3A.29	Metabolism; Nucleotide Metabolism; Purine metabolism	2e-21
maker-scaffold8772-augustus-gene-0.2-mRNA-1	path:ko00230	K07127	5-hydroxyisourate hydrolase [EC:3.5.2.17]	cel:R09H10.3	Metabolism; Nucleotide Metabolism; Purine metabolism	2e-32
maker-scaffold15844-augustus-gene-0.10-mRNA-1	path:ko00230	K01769	guanylate cyclase, other [EC:4.6.1.2]	cel:ZK970.5	Metabolism; Nucleotide Metabolism; Purine metabolism	1e-27
maker-scaffold17760-augustus-gene-0.25-mRNA-1	path:ko00230	K00106	xanthine dehydrogenase/oxidase [EC:1.17.1.4 1.17.3.2]	cel:F15E6.6	Metabolism; Nucleotide Metabolism; Purine metabolism	3e-80
maker-scaffold17543-augustus-gene-0.6-mRNA-1	path:ko00230	K01515	ADP-ribose pyrophosphatase [EC:3.6.1.13]	tsp:Tsp_07054	Metabolism; Nucleotide Metabolism; Purine metabolism	1e-21
maker-scaffold12475-snap-gene-0.3-mRNA-1	path:ko00230	K10808	ribonucleoside-diphosphate reductase subunit M2 [EC:1.17.4.1]	cel:C03C10.3	Metabolism; Nucleotide Metabolism; Purine metabolism	4e-46
maker-scaffold15218-snap-gene-0.34-mRNA-1	path:ko00230	K12304	soluble calcium-activated nucleotidase 1 [EC:3.6.1.6]	cel:F08C6.6	Metabolism; Nucleotide Metabolism; Purine metabolism	1e-54
maker-scaffold6955-augustus-gene-0.31-mRNA-1	path:ko00230	K01769	guanylate cyclase, other [EC:4.6.1.2]	cel:C17F4.6	Metabolism; Nucleotide Metabolism; Purine metabolism	2e-18
maker-scaffold14778-augustus-gene-0.33-mRNA-1	path:ko00230	K12319	guanylate cyclase soluble subunit beta [EC:4.6.1.2]	cbr:CBG07710	Metabolism; Nucleotide Metabolism; Purine metabolism	0
maker-scaffold14778-augustus-gene-0.33-mRNA-2	path:ko00230	K12319	guanylate cyclase soluble subunit beta [EC:4.6.1.2]	cel:T04D3.4	Metabolism; Nucleotide Metabolism; Purine metabolism	1e-123
maker-scaffold9311-snap-gene-0.7-mRNA-1	path:ko00230	K12304	soluble calcium-activated nucleotidase 1 [EC:3.6.1.6]	cfa:608038	Metabolism; Nucleotide Metabolism; Purine metabolism	4e-15
maker-C396317-snap-gene-0.3-mRNA-1	path:ko00230	K03013	DNA-directed RNA polymerases I, II, and III subunit RPABC1	cbr:CBG12745	Metabolism; Nucleotide Metabolism; Purine metabolism	9e-67
maker-C467781-snap-gene-0.12-mRNA-1	path:ko00230	K01769	guanylate cyclase, other [EC:4.6.1.2]	cel:C17F4.6	Metabolism; Nucleotide Metabolism; Purine metabolism	9e-24
maker-C387229-augustus-gene-0.2-mRNA-1	path:ko00230	K01952	phosphoribosylformylglycinamidine synthase [EC:6.3.5.3]	cbr:CBG18026	Metabolism; Nucleotide Metabolism; Purine metabolism	2e-13
maker-scaffold150-augustus-gene-0.20-mRNA-2	path:ko00230	K01769	guanylate cyclase, other [EC:4.6.1.2]	cel:C06A12.4	Metabolism; Nucleotide Metabolism; Purine metabolism	8e-156
maker-scaffold150-augustus-gene-0.20-mRNA-1	path:ko00230	K01769	guanylate cyclase, other [EC:4.6.1.2]	cel:C06A12.4	Metabolism; Nucleotide Metabolism; Purine metabolism	2e-155
maker-scaffold12506-augustus-gene-0.12-mRNA-1	path:ko00230	K13755	calcium/calmodulin-dependent 3',5'-cyclic nucleotide phosphodiesterase [EC:3.1.4.17]	cbr:CBG20362	Metabolism; Nucleotide Metabolism; Purine metabolism	2e-155
maker-scaffold6499-snap-gene-2.31-mRNA-1	path:ko00230	K01120	3',5'-cyclic-nucleotide phosphodiesterase [EC:3.1.4.17]	cbr:CBG13017	Metabolism; Nucleotide Metabolism; Purine metabolism	2e-107
maker-scaffold6499-snap-gene-2.31-mRNA-2	path:ko00230	K01120	3',5'-cyclic-nucleotide phosphodiesterase [EC:3.1.4.17]	cel:R153.1	Metabolism; Nucleotide Metabolism; Purine metabolism	3e-108
maker-scaffold19545-snap-gene-0.11-mRNA-1	path:ko00230	K10808	ribonucleoside-diphosphate reductase subunit M2 [EC:1.17.4.1]	cel:C03C10.3	Metabolism; Nucleotide Metabolism; Purine metabolism	4e-141
maker-scaffold9071-snap-gene-1.21-mRNA-1	path:ko00230	K02328	DNA polymerase delta subunit 2	bmy:Bm1_25190	Metabolism; Nucleotide Metabolism; Purine metabolism	6e-55
maker-C446095-snap-gene-0.2-mRNA-1	path:ko00230	K01769	guanylate cyclase, other [EC:4.6.1.2]	cel:C17F4.6	Metabolism; Nucleotide Metabolism; Purine metabolism	3e-50
maker-C448083-snap-gene-0.4-mRNA-1	path:ko00230	K12319	guanylate cyclase soluble subunit beta [EC:4.6.1.2]	cel:T04D3.4	Metabolism; Nucleotide Metabolism; Purine metabolism	6e-38
maker-scaffold11842-snap-gene-0.8-mRNA-1	path:ko00230	K01488	adenosine deaminase [EC:3.5.4.4]	bfo:BRAFLDRAFT_107703	Metabolism; Nucleotide Metabolism; Purine metabolism	3e-66
maker-scaffold8474-augustus-gene-0.10-mRNA-1	path:ko00230	K03010	DNA-directed RNA polymerase II subunit RPB2 [EC:2.7.7.6]	cel:C26E6.4	Metabolism; Nucleotide Metabolism; Purine metabolism	0
maker-scaffold424-augustus-gene-1.16-mRNA-1	path:ko00230	K01513	ectonucleotide pyrophosphatase/phosphodiesterase family member 1/3 [EC:3.1.4.1 3.6.1.9]	ptr:463002	Metabolism; Nucleotide Metabolism; Purine metabolism	3e-11
maker-scaffold7990-snap-gene-1.25-mRNA-1	path:ko00230	K01769	guanylate cyclase, other [EC:4.6.1.2]	cel:F21H7.9	Metabolism; Nucleotide Metabolism; Purine metabolism	5e-167
maker-C472015-snap-gene-0.29-mRNA-1	path:ko00230	K03008	DNA-directed RNA polymerase II subunit RPB11	isc:IscW_ISCW008174	Metabolism; Nucleotide Metabolism; Purine metabolism	7e-42
maker-C408877-snap-gene-0.3-mRNA-1	path:ko00230	K01835	phosphoglucomutase [EC:5.4.2.2]	cel:R05F9.6	Metabolism; Nucleotide Metabolism; Purine metabolism	4e-27
maker-scaffold14488-snap-gene-0.13-mRNA-1	path:ko00230	K00088	IMP dehydrogenase [EC:1.1.1.205]	cbr:CBG05718	Metabolism; Nucleotide Metabolism; Purine metabolism	5e-164
augustus-scaffold9022-abinit-gene-1.3-mRNA-1	path:ko00230	K02999	DNA-directed RNA polymerase I subunit RPA1 [EC:2.7.7.6]	cel:Y48E1A.1	Metabolism; Nucleotide Metabolism; Purine metabolism	2e-78
maker-scaffold13902-augustus-gene-0.5-mRNA-1	path:ko00230	K00873	pyruvate kinase [EC:2.7.1.40]	cbr:CBG16947	Metabolism; Nucleotide Metabolism; Purine metabolism	6e-38
maker-scaffold1810-snap-gene-0.31-mRNA-1	path:ko00230	K01769	guanylate cyclase, other [EC:4.6.1.2]	cel:T03D8.5	Metabolism; Nucleotide Metabolism; Purine metabolism	6e-165
maker-scaffold19298-augustus-gene-0.2-mRNA-1	path:ko00230	K12323	atrial natriuretic peptide receptor A [EC:4.6.1.2]	cbr:CBG03898	Metabolism; Nucleotide Metabolism; Purine metabolism	7e-16
maker-scaffold9612-snap-gene-0.18-mRNA-1	path:ko00230	K02320	DNA polymerase alpha subunit A [EC:2.7.7.7]	cel:Y47D3A.29	Metabolism; Nucleotide Metabolism; Purine metabolism	0
maker-scaffold9304-snap-gene-0.2-mRNA-1	path:ko00230	K02327	DNA polymerase delta subunit 1 [EC:2.7.7.7]	cbr:CBG23360	Metabolism; Nucleotide Metabolism; Purine metabolism	7e-67
augustus-C406325-abinit-gene-0.0-mRNA-1	path:ko00230	K01587	phosphoribosylaminoimidazole carboxylase / phosphoribosylaminoimidazole-succinocarboxamide synthase [EC:4.1.1.21 6.3.2.6]	cbr:CBG03675	Metabolism; Nucleotide Metabolism; Purine metabolism	1e-21
maker-scaffold8871-augustus-gene-0.12-mRNA-1	path:ko00230	K01488	adenosine deaminase [EC:3.5.4.4]	cbr:CBG05749	Metabolism; Nucleotide Metabolism; Purine metabolism	2e-70
maker-scaffold8871-augustus-gene-0.12-mRNA-2	path:ko00230	K01488	adenosine deaminase [EC:3.5.4.4]	cbr:CBG05749	Metabolism; Nucleotide Metabolism; Purine metabolism	3e-65
maker-scaffold14246-snap-gene-0.19-mRNA-1	path:ko00230	K01939	adenylosuccinate synthase [EC:6.3.4.4]	cel:C37H5.6	Metabolism; Nucleotide Metabolism; Purine metabolism	1e-55
maker-scaffold5901-snap-gene-0.3-mRNA-1	path:ko00230	K02320	DNA polymerase alpha subunit A [EC:2.7.7.7]	cel:Y47D3A.29	Metabolism; Nucleotide Metabolism; Purine metabolism	1e-153
maker-scaffold19126-snap-gene-0.4-mRNA-1	path:ko00230	K01769	guanylate cyclase, other [EC:4.6.1.2]	cel:T03D8.5	Metabolism; Nucleotide Metabolism; Purine metabolism	6e-73
maker-scaffold18901-augustus-gene-0.17-mRNA-1	path:ko00230	K01120	3',5'-cyclic-nucleotide phosphodiesterase [EC:3.1.4.17]	cel:C32E12.2	Metabolism; Nucleotide Metabolism; Purine metabolism	3e-78
maker-scaffold18901-augustus-gene-0.17-mRNA-2	path:ko00230	K01120	3',5'-cyclic-nucleotide phosphodiesterase [EC:3.1.4.17]	cel:C32E12.2	Metabolism; Nucleotide Metabolism; Purine metabolism	6e-70
maker-C455593-augustus-gene-0.4-mRNA-1	path:ko00230	K01120	3',5'-cyclic-nucleotide phosphodiesterase [EC:3.1.4.17]	cel:C32E12.2	Metabolism; Nucleotide Metabolism; Purine metabolism	2e-172
maker-scaffold9965-snap-gene-0.20-mRNA-1	path:ko00230	K01769	guanylate cyclase, other [EC:4.6.1.2]	cel:R134.1	Metabolism; Nucleotide Metabolism; Purine metabolism	5e-55
maker-scaffold7792-snap-gene-0.3-mRNA-1	path:ko00230	K13811	3'-phosphoadenosine 5'-phosphosulfate synthase [EC:2.7.7.4 2.7.1.25]	cbr:CBG03405	Metabolism; Nucleotide Metabolism; Purine metabolism	2e-133
maker-C467781-augustus-gene-0.11-mRNA-1	path:ko00230	K01769	guanylate cyclase, other [EC:4.6.1.2]	cel:R134.2	Metabolism; Nucleotide Metabolism; Purine metabolism	4e-25
maker-scaffold19452-augustus-gene-0.16-mRNA-1	path:ko00230	K01769	guanylate cyclase, other [EC:4.6.1.2]	cel:ZC412.2	Metabolism; Nucleotide Metabolism; Purine metabolism	2e-122
maker-scaffold19452-augustus-gene-0.16-mRNA-2	path:ko00230	K01769	guanylate cyclase, other [EC:4.6.1.2]	cel:ZC412.2	Metabolism; Nucleotide Metabolism; Purine metabolism	3e-104
maker-scaffold278-snap-gene-1.19-mRNA-2	path:ko00230	K13296	cGMP-inhibited 3',5'-cyclic phosphodiesterase [EC:3.1.4.17]	cbr:CBG20885	Metabolism; Nucleotide Metabolism; Purine metabolism	2e-61
maker-scaffold278-snap-gene-1.19-mRNA-1	path:ko00230	K13296	cGMP-inhibited 3',5'-cyclic phosphodiesterase [EC:3.1.4.17]	cel:E01F3.1	Metabolism; Nucleotide Metabolism; Purine metabolism	7e-52
maker-scaffold3502-snap-gene-0.18-mRNA-1	path:ko00230	K12304	soluble calcium-activated nucleotidase 1 [EC:3.6.1.6]	hmg:100202807	Metabolism; Nucleotide Metabolism; Purine metabolism	7e-12
maker-C245807-snap-gene-0.1-mRNA-1	path:ko00230	K03011	DNA-directed RNA polymerase II subunit RPB3	bmy:Bm1_20845	Metabolism; Nucleotide Metabolism; Purine metabolism	5e-24
maker-C440243-augustus-gene-0.2-mRNA-1	path:ko00230	K01769	guanylate cyclase, other [EC:4.6.1.2]	cel:ZC412.2	Metabolism; Nucleotide Metabolism; Purine metabolism	8e-27
maker-scaffold2484-snap-gene-0.5-mRNA-1	path:ko00230	K01490	AMP deaminase [EC:3.5.4.6]	cbr:CBG02349	Metabolism; Nucleotide Metabolism; Purine metabolism	0
maker-C320875-augustus-gene-0.1-mRNA-1	path:ko00230	K01952	phosphoribosylformylglycinamidine synthase [EC:6.3.5.3]	cel:F10F2.2	Metabolism; Nucleotide Metabolism; Purine metabolism	6e-08
maker-C468547-augustus-gene-0.11-mRNA-1	path:ko00230	K07127	5-hydroxyisourate hydrolase [EC:3.5.2.17]	cel:R09H10.3	Metabolism; Nucleotide Metabolism; Purine metabolism	2e-34
maker-scaffold9771-snap-gene-0.16-mRNA-1	path:ko00230	K01769	guanylate cyclase, other [EC:4.6.1.2]	cel:C49H3.1	Metabolism; Nucleotide Metabolism; Purine metabolism	4e-122
maker-C318019-augustus-gene-0.0-mRNA-1	path:ko00230	K00106	xanthine dehydrogenase/oxidase [EC:1.17.1.4 1.17.3.2]	cbr:CBG21624	Metabolism; Nucleotide Metabolism; Purine metabolism	2e-14
maker-C413387-augustus-gene-0.0-mRNA-1	path:ko00230	K01769	guanylate cyclase, other [EC:4.6.1.2]	cel:ZK970.5	Metabolism; Nucleotide Metabolism; Purine metabolism	5e-21
maker-C469979-snap-gene-0.22-mRNA-1	path:ko00230	K01756	adenylosuccinate lyase [EC:4.3.2.2]	cbr:CBG21917	Metabolism; Nucleotide Metabolism; Purine metabolism	3e-139
maker-scaffold1635-snap-gene-0.2-mRNA-1	path:ko00230	K01522	bis(5'-adenosyl)-triphosphatase [EC:3.6.1.29]	cel:Y56A3A.13	Metabolism; Nucleotide Metabolism; Purine metabolism	8e-23
maker-C357241-augustus-gene-0.1-mRNA-1	path:ko00230	K03011	DNA-directed RNA polymerase II subunit RPB3	bmy:Bm1_20845	Metabolism; Nucleotide Metabolism; Purine metabolism	3e-21
maker-scaffold14279-snap-gene-0.3-mRNA-1	path:ko00230	K01769	guanylate cyclase, other [EC:4.6.1.2]	cel:R134.2	Metabolism; Nucleotide Metabolism; Purine metabolism	1e-09
maker-scaffold6981-augustus-gene-0.7-mRNA-2	path:ko00230	K12323	atrial natriuretic peptide receptor A [EC:4.6.1.2]	cbr:CBG14865	Metabolism; Nucleotide Metabolism; Purine metabolism	5e-113
maker-scaffold6981-augustus-gene-0.7-mRNA-1	path:ko00230	K12323	atrial natriuretic peptide receptor A [EC:4.6.1.2]	cbr:CBG14865	Metabolism; Nucleotide Metabolism; Purine metabolism	1e-176
maker-scaffold3675-snap-gene-0.30-mRNA-1	path:ko00230	K08049	adenylate cyclase 9 [EC:4.6.1.1]	cel:F17C8.1	Metabolism; Nucleotide Metabolism; Purine metabolism	0
maker-C467781-snap-gene-0.13-mRNA-1	path:ko00230	K01769	guanylate cyclase, other [EC:4.6.1.2]	cel:C17F4.6	Metabolism; Nucleotide Metabolism; Purine metabolism	0
maker-scaffold15813-snap-gene-0.3-mRNA-1	path:ko00230	K12304	soluble calcium-activated nucleotidase 1 [EC:3.6.1.6]	acs:100563392	Metabolism; Nucleotide Metabolism; Purine metabolism	6e-49
maker-scaffold1542-augustus-gene-0.1-mRNA-1	path:ko00230	K01769	guanylate cyclase, other [EC:4.6.1.2]	cel:ZK970.6	Metabolism; Nucleotide Metabolism; Purine metabolism	3e-14
snap-scaffold17162-abinit-gene-0.1-mRNA-1	path:ko00230	K01769	guanylate cyclase, other [EC:4.6.1.2]	cel:C17F4.6	Metabolism; Nucleotide Metabolism; Purine metabolism	2e-72
maker-scaffold1600-snap-gene-0.18-mRNA-2	path:ko00230	K00602	phosphoribosylaminoimidazolecarboxamide formyltransferase / IMP cyclohydrolase [EC:2.1.2.3 3.5.4.10]	cne:CNA06790	Metabolism; Nucleotide Metabolism; Purine metabolism	5e-77
maker-scaffold1600-snap-gene-0.18-mRNA-1	path:ko00230	K00602	phosphoribosylaminoimidazolecarboxamide formyltransferase / IMP cyclohydrolase [EC:2.1.2.3 3.5.4.10]	cel:C55F2.1	Metabolism; Nucleotide Metabolism; Purine metabolism	0
maker-C434713-augustus-gene-0.0-mRNA-1	path:ko00230	K12319	guanylate cyclase soluble subunit beta [EC:4.6.1.2]	cel:T04D3.4	Metabolism; Nucleotide Metabolism; Purine metabolism	7e-36
maker-scaffold3504-snap-gene-0.13-mRNA-1	path:ko00230	K01769	guanylate cyclase, other [EC:4.6.1.2]	cel:AH6.1	Metabolism; Nucleotide Metabolism; Purine metabolism	2e-12
maker-C403731-augustus-gene-0.1-mRNA-1	path:ko00230	K01769	guanylate cyclase, other [EC:4.6.1.2]	cel:Y105C5B.2	Metabolism; Nucleotide Metabolism; Purine metabolism	2e-09
snap-scaffold12363-abinit-gene-0.7-mRNA-1	path:ko00230	K01952	phosphoribosylformylglycinamidine synthase [EC:6.3.5.3]	cbr:CBG18026	Metabolism; Nucleotide Metabolism; Purine metabolism	6e-142
augustus-scaffold12939-abinit-gene-0.0-mRNA-1	path:ko00230	K01769	guanylate cyclase, other [EC:4.6.1.2]	cel:C49H3.1	Metabolism; Nucleotide Metabolism; Purine metabolism	2e-40
maker-scaffold17760-augustus-gene-0.23-mRNA-1	path:ko00230	K00106	xanthine dehydrogenase/oxidase [EC:1.17.1.4 1.17.3.2]	cel:F15E6.6	Metabolism; Nucleotide Metabolism; Purine metabolism	6e-88
maker-scaffold1358-augustus-gene-0.18-mRNA-1	path:ko00230	K01769	guanylate cyclase, other [EC:4.6.1.2]	cel:T26C12.4	Metabolism; Nucleotide Metabolism; Purine metabolism	3e-84
maker-scaffold1358-augustus-gene-0.18-mRNA-2	path:ko00230	K01769	guanylate cyclase, other [EC:4.6.1.2]	cel:ZK896.8	Metabolism; Nucleotide Metabolism; Purine metabolism	2e-176
maker-scaffold1245-snap-gene-0.10-mRNA-1	path:ko00230	K01487	guanine deaminase [EC:3.5.4.3]	aau:AAur_3398	Metabolism; Nucleotide Metabolism; Purine metabolism	1e-23
maker-scaffold3788-snap-gene-0.23-mRNA-1	path:ko00230	K12304	soluble calcium-activated nucleotidase 1 [EC:3.6.1.6]	rno:246272	Metabolism; Nucleotide Metabolism; Purine metabolism	3e-41
snap-scaffold3504-abinit-gene-0.3-mRNA-1	path:ko00230	K01769	guanylate cyclase, other [EC:4.6.1.2]	cel:C17F4.6	Metabolism; Nucleotide Metabolism; Purine metabolism	4e-45
augustus-C472309-abinit-gene-1.7-mRNA-1	path:ko00230	K02324	DNA polymerase epsilon subunit 1 [EC:2.7.7.7]	cbr:CBG19758	Metabolism; Nucleotide Metabolism; Purine metabolism	0
maker-scaffold5450-augustus-gene-0.19-mRNA-1	path:ko00230	K01522	bis(5'-adenosyl)-triphosphatase [EC:3.6.1.29]	cel:Y56A3A.13	Metabolism; Nucleotide Metabolism; Purine metabolism	2e-38
maker-scaffold7038-snap-gene-0.32-mRNA-1	path:ko00230	K12304	soluble calcium-activated nucleotidase 1 [EC:3.6.1.6]	cel:F08C6.6	Metabolism; Nucleotide Metabolism; Purine metabolism	9e-92
maker-scaffold227-augustus-gene-0.4-mRNA-1	path:ko00230	K12305	ectonucleoside triphosphate diphosphohydrolase 4 [EC:3.6.1.6]	cbr:CBG14784	Metabolism; Nucleotide Metabolism; Purine metabolism	2e-87
maker-C454131-snap-gene-0.4-mRNA-1	path:ko00230	K03002	DNA-directed RNA polymerase I subunit RPA2 [EC:2.7.7.6]	bmy:Bm1_28405	Metabolism; Nucleotide Metabolism; Purine metabolism	2e-71
maker-C410935-snap-gene-0.1-mRNA-1	path:ko00230	K12319	guanylate cyclase soluble subunit beta [EC:4.6.1.2]	cbr:CBG07710	Metabolism; Nucleotide Metabolism; Purine metabolism	7e-28
maker-C422413-augustus-gene-0.1-mRNA-1	path:ko00230	K00364	GMP reductase [EC:1.7.1.7]	cel:F32D1.5	Metabolism; Nucleotide Metabolism; Purine metabolism	1e-16
maker-scaffold17693-augustus-gene-0.11-mRNA-1	path:ko00230	K02684	DNA primase small subunit [EC:2.7.7.-]	cbr:CBG10030	Metabolism; Nucleotide Metabolism; Purine metabolism	2e-97
maker-C441441-snap-gene-0.3-mRNA-1	path:ko00230	K12323	atrial natriuretic peptide receptor A [EC:4.6.1.2]	cel:T01A4.1	Metabolism; Nucleotide Metabolism; Purine metabolism	2e-34
maker-scaffold8159-snap-gene-0.13-mRNA-1	path:ko00230	K00948	ribose-phosphate pyrophosphokinase [EC:2.7.6.1]	cel:R151.2	Metabolism; Nucleotide Metabolism; Purine metabolism	1e-154
maker-C195021-augustus-gene-0.0-mRNA-1	path:ko00230	K03006	DNA-directed RNA polymerase II subunit RPB1 [EC:2.7.7.6]	bmy:Bm1_34315	Metabolism; Nucleotide Metabolism; Purine metabolism	1e-19
maker-scaffold10757-snap-gene-1.13-mRNA-1	path:ko00230	K01769	guanylate cyclase, other [EC:4.6.1.2]	cel:W03F11.2	Metabolism; Nucleotide Metabolism; Purine metabolism	1e-08
maker-scaffold7672-snap-gene-0.3-mRNA-1	path:ko00230	K01769	guanylate cyclase, other [EC:4.6.1.2]	cel:AH6.1	Metabolism; Nucleotide Metabolism; Purine metabolism	6e-40
snap-C368963-abinit-gene-0.1-mRNA-1	path:ko00230	K00940	nucleoside-diphosphate kinase [EC:2.7.4.6]	pak:HMPREF0675_3888	Metabolism; Nucleotide Metabolism; Purine metabolism	1e-71
maker-scaffold19009-augustus-gene-0.9-mRNA-1	path:ko00230	K01511	ectonucleoside triphosphate diphosphohydrolase 5/6 [EC:3.6.1.6]	cbr:CBG11542	Metabolism; Nucleotide Metabolism; Purine metabolism	2e-72
snap-C233963-abinit-gene-0.0-mRNA-1	path:ko00230	K00948	ribose-phosphate pyrophosphokinase [EC:2.7.6.1]	pak:HMPREF0675_3582	Metabolism; Nucleotide Metabolism; Purine metabolism	9e-39
maker-scaffold16631-snap-gene-0.6-mRNA-1	path:ko00230	K03783	purine-nucleoside phosphorylase [EC:2.4.2.1]	cel:K02D7.1	Metabolism; Nucleotide Metabolism; Purine metabolism	4e-74
maker-scaffold15104-augustus-gene-0.7-mRNA-1	path:ko00230	K00759	adenine phosphoribosyltransferase [EC:2.4.2.7]	cel:T19B4.3	Metabolism; Nucleotide Metabolism; Purine metabolism	2e-33
maker-scaffold10757-snap-gene-1.14-mRNA-1	path:ko00230	K01769	guanylate cyclase, other [EC:4.6.1.2]	cel:T03D8.5	Metabolism; Nucleotide Metabolism; Purine metabolism	6e-50
maker-C378777-snap-gene-0.2-mRNA-1	path:ko00230	K01951	GMP synthase (glutamine-hydrolysing) [EC:6.3.5.2]	cbr:CBG03001	Metabolism; Nucleotide Metabolism; Purine metabolism	2e-26
maker-C460873-snap-gene-0.9-mRNA-1	path:ko00230	K01513	ectonucleotide pyrophosphatase/phosphodiesterase family member 1/3 [EC:3.1.4.1 3.6.1.9]	isc:IscW_ISCW013243	Metabolism; Nucleotide Metabolism; Purine metabolism	5e-10
maker-scaffold13994-augustus-gene-0.1-mRNA-1	path:ko00230	K01513	ectonucleotide pyrophosphatase/phosphodiesterase family member 1/3 [EC:3.1.4.1 3.6.1.9]	ptr:463002	Metabolism; Nucleotide Metabolism; Purine metabolism	1e-09
maker-scaffold19291-snap-gene-0.16-mRNA-1	path:ko00230	K00873	pyruvate kinase [EC:2.7.1.40]	cel:ZK593.1	Metabolism; Nucleotide Metabolism; Purine metabolism	3e-55
maker-scaffold4654-augustus-gene-0.7-mRNA-2	path:ko00230	K13755	calcium/calmodulin-dependent 3',5'-cyclic nucleotide phosphodiesterase [EC:3.1.4.17]	cbr:CBG20362	Metabolism; Nucleotide Metabolism; Purine metabolism	0
maker-scaffold4654-augustus-gene-0.7-mRNA-1	path:ko00230	K13755	calcium/calmodulin-dependent 3',5'-cyclic nucleotide phosphodiesterase [EC:3.1.4.17]	cbr:CBG20362	Metabolism; Nucleotide Metabolism; Purine metabolism	0
snap-C470891-abinit-gene-0.4-mRNA-1	path:ko00230	K01835	phosphoglucomutase [EC:5.4.2.2]	cel:Y43F4B.5	Metabolism; Nucleotide Metabolism; Purine metabolism	4e-164
augustus-C472243-abinit-gene-1.3-mRNA-1	path:ko00230	K03023	DNA-directed RNA polymerase III subunit RPC3	cel:C48E7.2	Metabolism; Nucleotide Metabolism; Purine metabolism	1e-86
snap-scaffold3883-abinit-gene-0.15-mRNA-1	path:ko00230	K03021	DNA-directed RNA polymerase III subunit RPC2 [EC:2.7.7.6]	cel:F09F7.3	Metabolism; Nucleotide Metabolism; Purine metabolism	0
maker-C324053-augustus-gene-0.0-mRNA-1	path:ko00230	K02324	DNA polymerase epsilon subunit 1 [EC:2.7.7.7]	cel:F33H2.5	Metabolism; Nucleotide Metabolism; Purine metabolism	7e-20
maker-scaffold9022-snap-gene-1.20-mRNA-1	path:ko00230	K02999	DNA-directed RNA polymerase I subunit RPA1 [EC:2.7.7.6]	cel:Y48E1A.1	Metabolism; Nucleotide Metabolism; Purine metabolism	0
maker-scaffold13106-augustus-gene-0.2-mRNA-2	path:ko00230	K01487	guanine deaminase [EC:3.5.4.3]	tdn:Suden_1831	Metabolism; Nucleotide Metabolism; Purine metabolism	4e-35
maker-scaffold13106-augustus-gene-0.2-mRNA-1	path:ko00230	K01487	guanine deaminase [EC:3.5.4.3]	tdn:Suden_1831	Metabolism; Nucleotide Metabolism; Purine metabolism	3e-08
maker-scaffold1349-snap-gene-0.4-mRNA-1	path:ko00230	K00106	xanthine dehydrogenase/oxidase [EC:1.17.1.4 1.17.3.2]	cbr:CBG21624	Metabolism; Nucleotide Metabolism; Purine metabolism	0
maker-scaffold17222-augustus-gene-1.21-mRNA-1	path:ko00230	K12304	soluble calcium-activated nucleotidase 1 [EC:3.6.1.6]	spu:587808	Metabolism; Nucleotide Metabolism; Purine metabolism	3e-16
maker-C469623-snap-gene-0.20-mRNA-1	path:ko00230	K01769	guanylate cyclase, other [EC:4.6.1.2]	cel:ZK896.8	Metabolism; Nucleotide Metabolism; Purine metabolism	8e-30
maker-scaffold12850-augustus-gene-0.13-mRNA-1	path:ko00230	K01081	5'-nucleotidase [EC:3.1.3.5]	cel:Y71H10B.1	Metabolism; Nucleotide Metabolism; Purine metabolism	2e-29
maker-scaffold7516-augustus-gene-0.3-mRNA-1	path:ko00230	K01139	guanosine-3',5'-bis(diphosphate) 3'-pyrophosphohydrolase [EC:3.1.7.2]	cel:ZK909.3	Metabolism; Nucleotide Metabolism; Purine metabolism	3e-16
snap-C109675-abinit-gene-0.1-mRNA-1	path:ko00230	K00939	adenylate kinase [EC:2.7.4.3]	pac:PPA1834	Metabolism; Nucleotide Metabolism; Purine metabolism	6e-31
maker-scaffold6408-augustus-gene-1.32-mRNA-1	path:ko00230	K00873	pyruvate kinase [EC:2.7.1.40]	cbr:CBG16947	Metabolism; Nucleotide Metabolism; Purine metabolism	2e-96
snap-scaffold13900-abinit-gene-1.16-mRNA-1	path:ko00230	K02326	DNA polymerase epsilon subunit 3 [EC:2.7.7.7]	cfa:612550	Metabolism; Nucleotide Metabolism; Purine metabolism	8e-11
maker-scaffold9139-augustus-gene-0.1-mRNA-1	path:ko00230	K01081	5'-nucleotidase [EC:3.1.3.5]	cel:Y71H10B.1	Metabolism; Nucleotide Metabolism; Purine metabolism	4e-14
maker-scaffold1810-snap-gene-0.30-mRNA-1	path:ko00230	K01769	guanylate cyclase, other [EC:4.6.1.2]	cel:T03D8.5	Metabolism; Nucleotide Metabolism; Purine metabolism	9e-96
snap-C400731-abinit-gene-0.0-mRNA-1	path:ko00230	K00106	xanthine dehydrogenase/oxidase [EC:1.17.1.4 1.17.3.2]	cel:F55B11.1	Metabolism; Nucleotide Metabolism; Purine metabolism	2e-24
maker-scaffold11756-augustus-gene-0.32-mRNA-1	path:ko00230	K00364	GMP reductase [EC:1.7.1.7]	cbr:CBG23625	Metabolism; Nucleotide Metabolism; Purine metabolism	4e-70
maker-scaffold10757-snap-gene-1.15-mRNA-1	path:ko00230	K01769	guanylate cyclase, other [EC:4.6.1.2]	cel:F21H7.9	Metabolism; Nucleotide Metabolism; Purine metabolism	2e-126
maker-scaffold12116-augustus-gene-0.7-mRNA-1	path:ko00230	K13758	retinal rod rhodopsin-sensitive cGMP 3',5'-cyclic phosphodiesterase subunit delta	cbr:CBG13085	Metabolism; Nucleotide Metabolism; Purine metabolism	8e-34
maker-scaffold17867-augustus-gene-0.8-mRNA-2	path:ko00230	K01769	guanylate cyclase, other [EC:4.6.1.2]	cel:T26C12.4	Metabolism; Nucleotide Metabolism; Purine metabolism	0
maker-scaffold17867-augustus-gene-0.8-mRNA-1	path:ko00230	K01769	guanylate cyclase, other [EC:4.6.1.2]	cel:T26C12.4	Metabolism; Nucleotide Metabolism; Purine metabolism	0
maker-scaffold13348-snap-gene-0.4-mRNA-1	path:ko00230	K01769	guanylate cyclase, other [EC:4.6.1.2]	cel:AH6.1	Metabolism; Nucleotide Metabolism; Purine metabolism	6e-36
maker-scaffold18666-augustus-gene-0.2-mRNA-1	path:ko00230	K01769	guanylate cyclase, other [EC:4.6.1.2]	cel:T03D8.5	Metabolism; Nucleotide Metabolism; Purine metabolism	2e-26
augustus-C319625-abinit-gene-0.0-mRNA-1	path:ko00230	K00962	polyribonucleotide nucleotidyltransferase [EC:2.7.7.8]	pak:HMPREF0675_4538	Metabolism; Nucleotide Metabolism; Purine metabolism	2e-92
maker-C451099-snap-gene-0.3-mRNA-1	path:ko00230	K08041	adenylate cyclase 1 [EC:4.6.1.1]	hsa:107	Metabolism; Nucleotide Metabolism; Purine metabolism	6e-13
maker-C436703-augustus-gene-0.2-mRNA-2	path:ko00230	K02320	DNA polymerase alpha subunit A [EC:2.7.7.7]	cbr:CBG13184	Metabolism; Nucleotide Metabolism; Purine metabolism	5e-60
snap-scaffold17222-abinit-gene-1.7-mRNA-1	path:ko00230	K01769	guanylate cyclase, other [EC:4.6.1.2]	cel:C49H3.1	Metabolism; Nucleotide Metabolism; Purine metabolism	2e-08
maker-scaffold2156-snap-gene-0.25-mRNA-1	path:ko00230	K01769	guanylate cyclase, other [EC:4.6.1.2]	cel:Y105C5B.2	Metabolism; Nucleotide Metabolism; Purine metabolism	3e-11
maker-C336189-augustus-gene-0.0-mRNA-1	path:ko00230	K03023	DNA-directed RNA polymerase III subunit RPC3	cel:C48E7.2	Metabolism; Nucleotide Metabolism; Purine metabolism	7e-22
maker-scaffold6591-snap-gene-0.8-mRNA-1	path:ko00230	K11787	phosphoribosylamine--glycine ligase / phosphoribosylglycinamide formyltransferase / phosphoribosylformylglycinamidine cyclo-ligase [EC:6.3.4.13 2.1.2.2 6.3.3.1]	cel:F38B6.4	Metabolism; Nucleotide Metabolism; Purine metabolism	2e-51
maker-scaffold18660-augustus-gene-0.6-mRNA-1	path:ko00230	K01518	bis(5'-nucleosidyl)-tetraphosphatase [EC:3.6.1.17]	cel:Y37H9A.6	Metabolism; Nucleotide Metabolism; Purine metabolism	3e-54
snap-scaffold7990-abinit-gene-1.10-mRNA-1	path:ko00230	K01769	guanylate cyclase, other [EC:4.6.1.2]	cel:ZC412.2	Metabolism; Nucleotide Metabolism; Purine metabolism	3e-19
maker-scaffold318-augustus-gene-0.22-mRNA-2	path:ko00230	K00962	polyribonucleotide nucleotidyltransferase [EC:2.7.7.8]	bmy:Bm1_33025	Metabolism; Nucleotide Metabolism; Purine metabolism	8e-166
maker-scaffold318-augustus-gene-0.22-mRNA-1	path:ko00230	K00962	polyribonucleotide nucleotidyltransferase [EC:2.7.7.8]	cel:BE0003N10.1	Metabolism; Nucleotide Metabolism; Purine metabolism	1e-91
maker-C284733-snap-gene-0.3-mRNA-1	path:ko00232	K00106	xanthine dehydrogenase/oxidase [EC:1.17.1.4 1.17.3.2]	cbr:CBG21624	Metabolism; Biosynthesis of Other Secondary Metabolites; Caffeine metabolism	2e-30
snap-C411825-abinit-gene-0.1-mRNA-1	path:ko00232	K00106	xanthine dehydrogenase/oxidase [EC:1.17.1.4 1.17.3.2]	ani:AN9178.2	Metabolism; Biosynthesis of Other Secondary Metabolites; Caffeine metabolism	2e-10
snap-scaffold450-abinit-gene-0.1-mRNA-1	path:ko00232	K00106	xanthine dehydrogenase/oxidase [EC:1.17.1.4 1.17.3.2]	nvi:100123244	Metabolism; Biosynthesis of Other Secondary Metabolites; Caffeine metabolism	9e-40
maker-scaffold9076-augustus-gene-0.4-mRNA-1	path:ko00232	K00106	xanthine dehydrogenase/oxidase [EC:1.17.1.4 1.17.3.2]	cel:F55B11.1	Metabolism; Biosynthesis of Other Secondary Metabolites; Caffeine metabolism	3e-70
maker-scaffold16123-snap-gene-0.7-mRNA-1	path:ko00232	K00106	xanthine dehydrogenase/oxidase [EC:1.17.1.4 1.17.3.2]	cel:F55B11.1	Metabolism; Biosynthesis of Other Secondary Metabolites; Caffeine metabolism	0
maker-C471865-snap-gene-0.22-mRNA-1	path:ko00232	K00106	xanthine dehydrogenase/oxidase [EC:1.17.1.4 1.17.3.2]	cel:F15E6.6	Metabolism; Biosynthesis of Other Secondary Metabolites; Caffeine metabolism	3e-57
maker-scaffold17760-augustus-gene-0.25-mRNA-1	path:ko00232	K00106	xanthine dehydrogenase/oxidase [EC:1.17.1.4 1.17.3.2]	cel:F15E6.6	Metabolism; Biosynthesis of Other Secondary Metabolites; Caffeine metabolism	3e-80
maker-C318019-augustus-gene-0.0-mRNA-1	path:ko00232	K00106	xanthine dehydrogenase/oxidase [EC:1.17.1.4 1.17.3.2]	cbr:CBG21624	Metabolism; Biosynthesis of Other Secondary Metabolites; Caffeine metabolism	2e-14
maker-scaffold17760-augustus-gene-0.23-mRNA-1	path:ko00232	K00106	xanthine dehydrogenase/oxidase [EC:1.17.1.4 1.17.3.2]	cel:F15E6.6	Metabolism; Biosynthesis of Other Secondary Metabolites; Caffeine metabolism	6e-88
maker-scaffold1349-snap-gene-0.4-mRNA-1	path:ko00232	K00106	xanthine dehydrogenase/oxidase [EC:1.17.1.4 1.17.3.2]	cbr:CBG21624	Metabolism; Biosynthesis of Other Secondary Metabolites; Caffeine metabolism	0
snap-C400731-abinit-gene-0.0-mRNA-1	path:ko00232	K00106	xanthine dehydrogenase/oxidase [EC:1.17.1.4 1.17.3.2]	cel:F55B11.1	Metabolism; Biosynthesis of Other Secondary Metabolites; Caffeine metabolism	2e-24
maker-scaffold2034-augustus-gene-1.10-mRNA-1	path:ko00240	K12304	soluble calcium-activated nucleotidase 1 [EC:3.6.1.6]	cbr:CBG16731	Metabolism; Nucleotide Metabolism; Pyrimidine metabolism	4e-40
maker-scaffold2034-augustus-gene-1.10-mRNA-2	path:ko00240	K12304	soluble calcium-activated nucleotidase 1 [EC:3.6.1.6]	cbr:CBG16731	Metabolism; Nucleotide Metabolism; Pyrimidine metabolism	2e-36
maker-scaffold13245-snap-gene-0.12-mRNA-1	path:ko00240	K00254	dihydroorotate dehydrogenase [EC:1.3.5.2]	cbr:CBG04047	Metabolism; Nucleotide Metabolism; Pyrimidine metabolism	4e-152
maker-scaffold19324-snap-gene-0.7-mRNA-1	path:ko00240	K00207	dihydropyrimidine dehydrogenase (NADP+) [EC:1.3.1.2]	cel:C25F6.3	Metabolism; Nucleotide Metabolism; Pyrimidine metabolism	5e-50
snap-C406845-abinit-gene-0.1-mRNA-1	path:ko00240	K01955	carbamoyl-phosphate synthase large subunit [EC:6.3.5.5]	pru:PRU_0889	Metabolism; Nucleotide Metabolism; Pyrimidine metabolism	0
maker-C365695-augustus-gene-0.1-mRNA-1	path:ko00240	K12304	soluble calcium-activated nucleotidase 1 [EC:3.6.1.6]	oaa:100088014	Metabolism; Nucleotide Metabolism; Pyrimidine metabolism	8e-12
maker-C373103-snap-gene-0.3-mRNA-1	path:ko00240	K02324	DNA polymerase epsilon subunit 1 [EC:2.7.7.7]	bmy:Bm1_41890	Metabolism; Nucleotide Metabolism; Pyrimidine metabolism	1e-40
maker-scaffold11197-augustus-gene-0.16-mRNA-1	path:ko00240	K00857	thymidine kinase [EC:2.7.1.21]	cel:Y43C5A.5	Metabolism; Nucleotide Metabolism; Pyrimidine metabolism	5e-54
maker-scaffold19245-snap-gene-0.16-mRNA-1	path:ko00240	K13421	uridine monophosphate synthetase [EC:2.4.2.10 4.1.1.23]	bmy:Bm1_23045	Metabolism; Nucleotide Metabolism; Pyrimidine metabolism	5e-41
augustus-scaffold613-abinit-gene-0.0-mRNA-1	path:ko00240	K00876	uridine kinase [EC:2.7.1.48]	gga:424406	Metabolism; Nucleotide Metabolism; Pyrimidine metabolism	2e-39
maker-scaffold4547-snap-gene-0.3-mRNA-1	path:ko00240	K03027	DNA-directed RNA polymerases I and III subunit RPAC1	cel:H43I07.2	Metabolism; Nucleotide Metabolism; Pyrimidine metabolism	1e-139
maker-scaffold18620-augustus-gene-0.5-mRNA-1	path:ko00240	K03002	DNA-directed RNA polymerase I subunit RPA2 [EC:2.7.7.6]	cbr:CBG19469	Metabolism; Nucleotide Metabolism; Pyrimidine metabolism	7e-44
maker-scaffold17850-snap-gene-0.8-mRNA-1	path:ko00240	K03011	DNA-directed RNA polymerase II subunit RPB3	cel:C36B1.3	Metabolism; Nucleotide Metabolism; Pyrimidine metabolism	2e-46
augustus-C470101-abinit-gene-0.2-mRNA-1	path:ko00240	K00384	thioredoxin reductase (NADPH) [EC:1.8.1.9]	cel:C06G3.7	Metabolism; Nucleotide Metabolism; Pyrimidine metabolism	3e-89
maker-scaffold10164-snap-gene-1.8-mRNA-1	path:ko00240	K01081	5'-nucleotidase [EC:3.1.3.5]	cel:Y10G11A.1	Metabolism; Nucleotide Metabolism; Pyrimidine metabolism	1e-41
maker-scaffold14314-augustus-gene-0.12-mRNA-1	path:ko00240	K10807	ribonucleoside-diphosphate reductase subunit M1 [EC:1.17.4.1]	tgu:100218893	Metabolism; Nucleotide Metabolism; Pyrimidine metabolism	0
maker-scaffold8871-snap-gene-0.19-mRNA-1	path:ko00240	K00384	thioredoxin reductase (NADPH) [EC:1.8.1.9]	cbr:CBG05747	Metabolism; Nucleotide Metabolism; Pyrimidine metabolism	1e-162
maker-scaffold15394-augustus-gene-0.13-mRNA-1	path:ko00240	K01081	5'-nucleotidase [EC:3.1.3.5]	cbr:CBG13827	Metabolism; Nucleotide Metabolism; Pyrimidine metabolism	2e-62
maker-C471011-augustus-gene-0.13-mRNA-2	path:ko00240	K11540	carbamoyl-phosphate synthase / aspartate carbamoyltransferase / dihydroorotase [EC:6.3.5.5 2.1.3.2 3.5.2.3]	cbr:CBG00515	Metabolism; Nucleotide Metabolism; Pyrimidine metabolism	0
maker-scaffold8794-snap-gene-0.25-mRNA-1	path:ko00240	K03018	DNA-directed RNA polymerase III subunit RPC1 [EC:2.7.7.6]	cbr:CBG05787	Metabolism; Nucleotide Metabolism; Pyrimidine metabolism	2e-125
maker-scaffold19530-snap-gene-0.40-mRNA-1	path:ko00240	K03002	DNA-directed RNA polymerase I subunit RPA2 [EC:2.7.7.6]	cel:F14B4.3	Metabolism; Nucleotide Metabolism; Pyrimidine metabolism	2e-19
maker-C454485-snap-gene-0.3-mRNA-1	path:ko00240	K00857	thymidine kinase [EC:2.7.1.21]	cel:Y43C5A.5	Metabolism; Nucleotide Metabolism; Pyrimidine metabolism	2e-14
maker-scaffold11832-augustus-gene-0.6-mRNA-1	path:ko00240	K03013	DNA-directed RNA polymerases I, II, and III subunit RPABC1	cbr:CBG12745	Metabolism; Nucleotide Metabolism; Pyrimidine metabolism	7e-73
augustus-C307861-abinit-gene-0.0-mRNA-1	path:ko00240	K00876	uridine kinase [EC:2.7.1.48]	dwi:Dwil_GK21883	Metabolism; Nucleotide Metabolism; Pyrimidine metabolism	2e-10
maker-C447903-snap-gene-0.3-mRNA-1	path:ko00240	K14721	DNA-directed RNA polymerase III subunit RPC5	cel:W06E11.1	Metabolism; Nucleotide Metabolism; Pyrimidine metabolism	3e-17
maker-C471977-augustus-gene-0.25-mRNA-1	path:ko00240	K03025	DNA-directed RNA polymerase III subunit RPC6	cbr:CBG22296	Metabolism; Nucleotide Metabolism; Pyrimidine metabolism	5e-32
maker-scaffold3941-snap-gene-0.32-mRNA-1	path:ko00240	K03009	DNA-directed RNA polymerases I, II, and III subunit RPABC4	cel:F23B2.13	Metabolism; Nucleotide Metabolism; Pyrimidine metabolism	2e-07
augustus-scaffold2136-abinit-gene-0.2-mRNA-1	path:ko00240	K01431	beta-ureidopropionase [EC:3.5.1.6]	nve:NEMVE_v1g211696	Metabolism; Nucleotide Metabolism; Pyrimidine metabolism	6e-78
maker-scaffold3502-augustus-gene-0.13-mRNA-1	path:ko00240	K12304	soluble calcium-activated nucleotidase 1 [EC:3.6.1.6]	cel:ZK563.7	Metabolism; Nucleotide Metabolism; Pyrimidine metabolism	6e-17
maker-C469293-snap-gene-0.16-mRNA-1	path:ko00240	K02685	DNA primase large subunit [EC:2.7.7.-]	bmy:Bm1_51365	Metabolism; Nucleotide Metabolism; Pyrimidine metabolism	5e-108
maker-scaffold9559-snap-gene-0.19-mRNA-1	path:ko00240	K03021	DNA-directed RNA polymerase III subunit RPC2 [EC:2.7.7.6]	cel:F09F7.3	Metabolism; Nucleotide Metabolism; Pyrimidine metabolism	0
maker-C470971-augustus-gene-0.15-mRNA-1	path:ko00240	K00940	nucleoside-diphosphate kinase [EC:2.7.4.6]	mcc:707717	Metabolism; Nucleotide Metabolism; Pyrimidine metabolism	4e-55
maker-C447445-snap-gene-0.4-mRNA-1	path:ko00240	K00943	dTMP kinase [EC:2.7.4.9]	cbr:CBG01006	Metabolism; Nucleotide Metabolism; Pyrimidine metabolism	2e-52
augustus-C446895-abinit-gene-0.0-mRNA-1	path:ko00240	K01081	5'-nucleotidase [EC:3.1.3.5]	bmy:Bm1_37500	Metabolism; Nucleotide Metabolism; Pyrimidine metabolism	2e-55
maker-scaffold17227-augustus-gene-0.7-mRNA-1	path:ko00240	K03024	DNA-directed RNA polymerase III subunit RPC7	cbr:CBG14946	Metabolism; Nucleotide Metabolism; Pyrimidine metabolism	3e-20
maker-C436703-augustus-gene-0.2-mRNA-1	path:ko00240	K02320	DNA polymerase alpha subunit A [EC:2.7.7.7]	cbr:CBG13184	Metabolism; Nucleotide Metabolism; Pyrimidine metabolism	5e-41
maker-scaffold19100-snap-gene-2.35-mRNA-1	path:ko00240	K01937	CTP synthase [EC:6.3.4.2]	bmy:Bm1_27685	Metabolism; Nucleotide Metabolism; Pyrimidine metabolism	2e-54
maker-scaffold7962-snap-gene-0.9-mRNA-1	path:ko00240	K01937	CTP synthase [EC:6.3.4.2]	cbr:CBG23896	Metabolism; Nucleotide Metabolism; Pyrimidine metabolism	0
maker-C414485-snap-gene-0.2-mRNA-1	path:ko00240	K01518	bis(5'-nucleosidyl)-tetraphosphatase [EC:3.6.1.17]	cel:Y37H9A.6	Metabolism; Nucleotide Metabolism; Pyrimidine metabolism	4e-28
maker-C455625-snap-gene-0.3-mRNA-1	path:ko00240	K03023	DNA-directed RNA polymerase III subunit RPC3	cel:C48E7.2	Metabolism; Nucleotide Metabolism; Pyrimidine metabolism	5e-80
maker-scaffold4135-snap-gene-0.12-mRNA-1	path:ko00240	K00940	nucleoside-diphosphate kinase [EC:2.7.4.6]	noc:Noc_0899	Metabolism; Nucleotide Metabolism; Pyrimidine metabolism	1e-08
maker-scaffold3788-augustus-gene-0.21-mRNA-1	path:ko00240	K12304	soluble calcium-activated nucleotidase 1 [EC:3.6.1.6]	cel:F08C6.6	Metabolism; Nucleotide Metabolism; Pyrimidine metabolism	2e-66
maker-scaffold16822-augustus-gene-1.10-mRNA-2	path:ko00240	K03002	DNA-directed RNA polymerase I subunit RPA2 [EC:2.7.7.6]	cel:F14B4.3	Metabolism; Nucleotide Metabolism; Pyrimidine metabolism	2e-115
maker-C440019-snap-gene-0.4-mRNA-1	path:ko00240	K01937	CTP synthase [EC:6.3.4.2]	cbr:CBG23896	Metabolism; Nucleotide Metabolism; Pyrimidine metabolism	1e-96
maker-scaffold16822-augustus-gene-1.10-mRNA-1	path:ko00240	K03002	DNA-directed RNA polymerase I subunit RPA2 [EC:2.7.7.6]	cel:F14B4.3	Metabolism; Nucleotide Metabolism; Pyrimidine metabolism	1e-119
maker-scaffold9415-snap-gene-0.4-mRNA-1	path:ko00240	K03012	DNA-directed RNA polymerase II subunit RPB4	cbr:CBG13151	Metabolism; Nucleotide Metabolism; Pyrimidine metabolism	9e-21
maker-C311501-augustus-gene-0.0-mRNA-1	path:ko00240	K03010	DNA-directed RNA polymerase II subunit RPB2 [EC:2.7.7.6]	bmy:Bm1_45495	Metabolism; Nucleotide Metabolism; Pyrimidine metabolism	1e-29
maker-scaffold9022-augustus-gene-1.18-mRNA-1	path:ko00240	K02684	DNA primase small subunit [EC:2.7.7.-]	cbr:CBG10030	Metabolism; Nucleotide Metabolism; Pyrimidine metabolism	4e-106
maker-scaffold9022-augustus-gene-1.18-mRNA-2	path:ko00240	K02684	DNA primase small subunit [EC:2.7.7.-]	cbr:CBG10030	Metabolism; Nucleotide Metabolism; Pyrimidine metabolism	3e-93
maker-scaffold9368-augustus-gene-0.1-mRNA-1	path:ko00240	K03008	DNA-directed RNA polymerase II subunit RPB11	cbr:CBG20834	Metabolism; Nucleotide Metabolism; Pyrimidine metabolism	9e-27
snap-scaffold2268-abinit-gene-0.4-mRNA-1	path:ko00240	K12304	soluble calcium-activated nucleotidase 1 [EC:3.6.1.6]	cbr:CBG14198	Metabolism; Nucleotide Metabolism; Pyrimidine metabolism	2e-43
snap-C470041-abinit-gene-0.5-mRNA-1	path:ko00240	K00757	uridine phosphorylase [EC:2.4.2.3]	cel:ZK783.2	Metabolism; Nucleotide Metabolism; Pyrimidine metabolism	3e-66
maker-C464939-snap-gene-0.7-mRNA-1	path:ko00240	K01520	dUTP pyrophosphatase [EC:3.6.1.23]	cel:K07A1.2	Metabolism; Nucleotide Metabolism; Pyrimidine metabolism	3e-81
maker-scaffold2034-snap-gene-0.24-mRNA-1	path:ko00240	K03022	DNA-directed RNA polymerase III subunit RPC8	bmy:Bm1_54365	Metabolism; Nucleotide Metabolism; Pyrimidine metabolism	1e-31
maker-C467897-augustus-gene-0.7-mRNA-1	path:ko00240	K01518	bis(5'-nucleosidyl)-tetraphosphatase [EC:3.6.1.17]	cel:Y37H9A.6	Metabolism; Nucleotide Metabolism; Pyrimidine metabolism	4e-28
snap-scaffold691-abinit-gene-0.13-mRNA-1	path:ko00240	K13421	uridine monophosphate synthetase [EC:2.4.2.10 4.1.1.23]	cbr:CBG24564	Metabolism; Nucleotide Metabolism; Pyrimidine metabolism	4e-63
maker-scaffold6566-snap-gene-0.3-mRNA-1	path:ko00240	K11540	carbamoyl-phosphate synthase / aspartate carbamoyltransferase / dihydroorotase [EC:6.3.5.5 2.1.3.2 3.5.2.3]	cel:D2085.1	Metabolism; Nucleotide Metabolism; Pyrimidine metabolism	2e-51
maker-scaffold18620-augustus-gene-0.6-mRNA-1	path:ko00240	K03002	DNA-directed RNA polymerase I subunit RPA2 [EC:2.7.7.6]	cbr:CBG19469	Metabolism; Nucleotide Metabolism; Pyrimidine metabolism	1e-72
augustus-C388475-abinit-gene-0.0-mRNA-1	path:ko00240	K00254	dihydroorotate dehydrogenase [EC:1.3.5.2]	cel:W02D3.2	Metabolism; Nucleotide Metabolism; Pyrimidine metabolism	2e-06
maker-C451679-augustus-gene-0.2-mRNA-1	path:ko00240	K01464	dihydropyrimidinase [EC:3.5.2.2]	cbr:CBG03443	Metabolism; Nucleotide Metabolism; Pyrimidine metabolism	4e-68
maker-scaffold562-snap-gene-0.14-mRNA-1	path:ko00240	K01431	beta-ureidopropionase [EC:3.5.1.6]	cel:F13H8.7	Metabolism; Nucleotide Metabolism; Pyrimidine metabolism	1e-90
maker-scaffold8794-snap-gene-0.26-mRNA-1	path:ko00240	K03018	DNA-directed RNA polymerase III subunit RPC1 [EC:2.7.7.6]	cbr:CBG05787	Metabolism; Nucleotide Metabolism; Pyrimidine metabolism	5e-95
maker-scaffold18433-augustus-gene-1.13-mRNA-2	path:ko00240	K03006	DNA-directed RNA polymerase II subunit RPB1 [EC:2.7.7.6]	bmy:Bm1_34315	Metabolism; Nucleotide Metabolism; Pyrimidine metabolism	0
maker-scaffold18433-augustus-gene-1.13-mRNA-1	path:ko00240	K03006	DNA-directed RNA polymerase II subunit RPB1 [EC:2.7.7.6]	cbr:CBG05355	Metabolism; Nucleotide Metabolism; Pyrimidine metabolism	0
snap-C468341-abinit-gene-0.3-mRNA-1	path:ko00240	K01081	5'-nucleotidase [EC:3.1.3.5]	smo:SELMODRAFT_87683	Metabolism; Nucleotide Metabolism; Pyrimidine metabolism	8e-12
maker-C447865-snap-gene-0.2-mRNA-1	path:ko00240	K01081	5'-nucleotidase [EC:3.1.3.5]	cel:Y71H10B.1	Metabolism; Nucleotide Metabolism; Pyrimidine metabolism	1e-51
maker-scaffold14390-augustus-gene-0.11-mRNA-1	path:ko00240	K02326	DNA polymerase epsilon subunit 3 [EC:2.7.7.7]	cfa:612550	Metabolism; Nucleotide Metabolism; Pyrimidine metabolism	1e-15
maker-C372987-augustus-gene-0.1-mRNA-1	path:ko00240	K01081	5'-nucleotidase [EC:3.1.3.5]	cel:Y71H10B.1	Metabolism; Nucleotide Metabolism; Pyrimidine metabolism	2e-34
maker-C441921-augustus-gene-0.2-mRNA-1	path:ko00240	K00207	dihydropyrimidine dehydrogenase (NADP+) [EC:1.3.1.2]	cbr:CBG14689	Metabolism; Nucleotide Metabolism; Pyrimidine metabolism	9e-22
maker-scaffold4056-snap-gene-0.14-mRNA-1	path:ko00240	K02321	DNA polymerase alpha subunit B	cbr:CBG23795	Metabolism; Nucleotide Metabolism; Pyrimidine metabolism	5e-66
snap-scaffold8080-abinit-gene-0.7-mRNA-1	path:ko00240	K01081	5'-nucleotidase [EC:3.1.3.5]	cbr:CBG02038	Metabolism; Nucleotide Metabolism; Pyrimidine metabolism	2e-36
maker-C454457-augustus-gene-0.2-mRNA-1	path:ko00240	K03026	DNA-directed RNA polymerase III subunit RPC4	bmy:Bm1_16675	Metabolism; Nucleotide Metabolism; Pyrimidine metabolism	3e-20
maker-C374141-snap-gene-0.1-mRNA-1	path:ko00240	K02324	DNA polymerase epsilon subunit 1 [EC:2.7.7.7]	cbr:CBG19758	Metabolism; Nucleotide Metabolism; Pyrimidine metabolism	2e-14
snap-scaffold19324-abinit-gene-0.4-mRNA-1	path:ko00240	K00207	dihydropyrimidine dehydrogenase (NADP+) [EC:1.3.1.2]	cbr:CBG14689	Metabolism; Nucleotide Metabolism; Pyrimidine metabolism	5e-87
maker-scaffold19632-snap-gene-0.11-mRNA-1	path:ko00240	K01489	cytidine deaminase [EC:3.5.4.5]	cbr:CBG05906	Metabolism; Nucleotide Metabolism; Pyrimidine metabolism	2e-35
maker-scaffold15472-augustus-gene-0.10-mRNA-1	path:ko00240	K01511	ectonucleoside triphosphate diphosphohydrolase 5/6 [EC:3.6.1.6]	cel:K08H10.4	Metabolism; Nucleotide Metabolism; Pyrimidine metabolism	2e-64
maker-scaffold15472-augustus-gene-0.10-mRNA-2	path:ko00240	K01511	ectonucleoside triphosphate diphosphohydrolase 5/6 [EC:3.6.1.6]	cel:K08H10.4	Metabolism; Nucleotide Metabolism; Pyrimidine metabolism	5e-69
maker-C408817-augustus-gene-0.2-mRNA-1	path:ko00240	K01464	dihydropyrimidinase [EC:3.5.2.2]	cel:C47E12.8	Metabolism; Nucleotide Metabolism; Pyrimidine metabolism	9e-36
maker-scaffold3674-snap-gene-0.5-mRNA-1	path:ko00240	K01520	dUTP pyrophosphatase [EC:3.6.1.23]	cel:K07A1.2	Metabolism; Nucleotide Metabolism; Pyrimidine metabolism	2e-58
snap-C375725-abinit-gene-0.1-mRNA-1	path:ko00240	K01520	dUTP pyrophosphatase [EC:3.6.1.23]	pmz:HMPREF0659_A6246	Metabolism; Nucleotide Metabolism; Pyrimidine metabolism	3e-45
maker-scaffold19379-snap-gene-0.16-mRNA-1	path:ko00240	K00207	dihydropyrimidine dehydrogenase (NADP+) [EC:1.3.1.2]	cel:C25F6.3	Metabolism; Nucleotide Metabolism; Pyrimidine metabolism	2e-21
augustus-scaffold2136-abinit-gene-0.0-mRNA-1	path:ko00240	K01431	beta-ureidopropionase [EC:3.5.1.6]	cel:F13H8.7	Metabolism; Nucleotide Metabolism; Pyrimidine metabolism	2e-24
maker-C471011-augustus-gene-0.13-mRNA-1	path:ko00240	K11540	carbamoyl-phosphate synthase / aspartate carbamoyltransferase / dihydroorotase [EC:6.3.5.5 2.1.3.2 3.5.2.3]	cbr:CBG00515	Metabolism; Nucleotide Metabolism; Pyrimidine metabolism	0
maker-scaffold11335-snap-gene-0.10-mRNA-1	path:ko00240	K14721	DNA-directed RNA polymerase III subunit RPC5	spu:576157	Metabolism; Nucleotide Metabolism; Pyrimidine metabolism	3e-49
snap-C454347-abinit-gene-0.2-mRNA-1	path:ko00240	K01518	bis(5'-nucleosidyl)-tetraphosphatase [EC:3.6.1.17]	cel:Y37H9A.6	Metabolism; Nucleotide Metabolism; Pyrimidine metabolism	8e-52
maker-scaffold5530-snap-gene-0.13-mRNA-1	path:ko00240	K14721	DNA-directed RNA polymerase III subunit RPC5	cel:W06E11.1	Metabolism; Nucleotide Metabolism; Pyrimidine metabolism	8e-65
maker-scaffold14660-augustus-gene-0.3-mRNA-1	path:ko00240	K01518	bis(5'-nucleosidyl)-tetraphosphatase [EC:3.6.1.17]	cel:Y37H9A.6	Metabolism; Nucleotide Metabolism; Pyrimidine metabolism	8e-29
maker-scaffold14538-snap-gene-0.37-mRNA-1	path:ko00240	K00560	thymidylate synthase [EC:2.1.1.45]	bmy:Bm1_33465	Metabolism; Nucleotide Metabolism; Pyrimidine metabolism	2e-103
maker-scaffold13202-snap-gene-0.10-mRNA-1	path:ko00240	K00761	uracil phosphoribosyltransferase [EC:2.4.2.9]	cbr:CBG07940	Metabolism; Nucleotide Metabolism; Pyrimidine metabolism	6e-57
maker-C392863-snap-gene-0.3-mRNA-1	path:ko00240	K02320	DNA polymerase alpha subunit A [EC:2.7.7.7]	cel:Y47D3A.29	Metabolism; Nucleotide Metabolism; Pyrimidine metabolism	2e-21
maker-scaffold12475-snap-gene-0.3-mRNA-1	path:ko00240	K10808	ribonucleoside-diphosphate reductase subunit M2 [EC:1.17.4.1]	cel:C03C10.3	Metabolism; Nucleotide Metabolism; Pyrimidine metabolism	4e-46
maker-scaffold15218-snap-gene-0.34-mRNA-1	path:ko00240	K12304	soluble calcium-activated nucleotidase 1 [EC:3.6.1.6]	cel:F08C6.6	Metabolism; Nucleotide Metabolism; Pyrimidine metabolism	1e-54
maker-scaffold9311-snap-gene-0.7-mRNA-1	path:ko00240	K12304	soluble calcium-activated nucleotidase 1 [EC:3.6.1.6]	cfa:608038	Metabolism; Nucleotide Metabolism; Pyrimidine metabolism	4e-15
maker-C396317-snap-gene-0.3-mRNA-1	path:ko00240	K03013	DNA-directed RNA polymerases I, II, and III subunit RPABC1	cbr:CBG12745	Metabolism; Nucleotide Metabolism; Pyrimidine metabolism	9e-67
snap-scaffold691-abinit-gene-0.6-mRNA-1	path:ko00240	K13421	uridine monophosphate synthetase [EC:2.4.2.10 4.1.1.23]	cel:T07C4.1	Metabolism; Nucleotide Metabolism; Pyrimidine metabolism	6e-33
maker-scaffold19545-snap-gene-0.11-mRNA-1	path:ko00240	K10808	ribonucleoside-diphosphate reductase subunit M2 [EC:1.17.4.1]	cel:C03C10.3	Metabolism; Nucleotide Metabolism; Pyrimidine metabolism	4e-141
maker-scaffold9071-snap-gene-1.21-mRNA-1	path:ko00240	K02328	DNA polymerase delta subunit 2	bmy:Bm1_25190	Metabolism; Nucleotide Metabolism; Pyrimidine metabolism	6e-55
maker-scaffold6675-augustus-gene-1.27-mRNA-1	path:ko00240	K01464	dihydropyrimidinase [EC:3.5.2.2]	cbr:CBG03443	Metabolism; Nucleotide Metabolism; Pyrimidine metabolism	1e-146
maker-scaffold6675-augustus-gene-1.27-mRNA-2	path:ko00240	K01464	dihydropyrimidinase [EC:3.5.2.2]	cbr:CBG03443	Metabolism; Nucleotide Metabolism; Pyrimidine metabolism	3e-93
maker-scaffold8474-augustus-gene-0.10-mRNA-1	path:ko00240	K03010	DNA-directed RNA polymerase II subunit RPB2 [EC:2.7.7.6]	cel:C26E6.4	Metabolism; Nucleotide Metabolism; Pyrimidine metabolism	0
maker-C472015-snap-gene-0.29-mRNA-1	path:ko00240	K03008	DNA-directed RNA polymerase II subunit RPB11	isc:IscW_ISCW008174	Metabolism; Nucleotide Metabolism; Pyrimidine metabolism	7e-42
augustus-scaffold2305-abinit-gene-0.3-mRNA-1	path:ko00240	K01489	cytidine deaminase [EC:3.5.4.5]	cbr:CBG22709	Metabolism; Nucleotide Metabolism; Pyrimidine metabolism	4e-43
augustus-scaffold9022-abinit-gene-1.3-mRNA-1	path:ko00240	K02999	DNA-directed RNA polymerase I subunit RPA1 [EC:2.7.7.6]	cel:Y48E1A.1	Metabolism; Nucleotide Metabolism; Pyrimidine metabolism	2e-78
maker-scaffold9612-snap-gene-0.18-mRNA-1	path:ko00240	K02320	DNA polymerase alpha subunit A [EC:2.7.7.7]	cel:Y47D3A.29	Metabolism; Nucleotide Metabolism; Pyrimidine metabolism	0
maker-scaffold9304-snap-gene-0.2-mRNA-1	path:ko00240	K02327	DNA polymerase delta subunit 1 [EC:2.7.7.7]	cbr:CBG23360	Metabolism; Nucleotide Metabolism; Pyrimidine metabolism	7e-67
maker-scaffold5901-snap-gene-0.3-mRNA-1	path:ko00240	K02320	DNA polymerase alpha subunit A [EC:2.7.7.7]	cel:Y47D3A.29	Metabolism; Nucleotide Metabolism; Pyrimidine metabolism	1e-153
augustus-scaffold13297-abinit-gene-0.2-mRNA-1	path:ko00240	K00876	uridine kinase [EC:2.7.1.48]	acs:100557561	Metabolism; Nucleotide Metabolism; Pyrimidine metabolism	9e-42
maker-scaffold3502-snap-gene-0.18-mRNA-1	path:ko00240	K12304	soluble calcium-activated nucleotidase 1 [EC:3.6.1.6]	hmg:100202807	Metabolism; Nucleotide Metabolism; Pyrimidine metabolism	7e-12
maker-C245807-snap-gene-0.1-mRNA-1	path:ko00240	K03011	DNA-directed RNA polymerase II subunit RPB3	bmy:Bm1_20845	Metabolism; Nucleotide Metabolism; Pyrimidine metabolism	5e-24
snap-scaffold12581-abinit-gene-0.12-mRNA-1	path:ko00240	K01489	cytidine deaminase [EC:3.5.4.5]	cbr:CBG22709	Metabolism; Nucleotide Metabolism; Pyrimidine metabolism	7e-31
maker-scaffold4273-augustus-gene-0.2-mRNA-1	path:ko00240	K11541	carbamoyl-phosphate synthase / aspartate carbamoyltransferase [EC:6.3.5.5 2.1.3.2]	ncr:NCU08287	Metabolism; Nucleotide Metabolism; Pyrimidine metabolism	8e-177
maker-C357241-augustus-gene-0.1-mRNA-1	path:ko00240	K03011	DNA-directed RNA polymerase II subunit RPB3	bmy:Bm1_20845	Metabolism; Nucleotide Metabolism; Pyrimidine metabolism	3e-21
maker-scaffold2136-snap-gene-1.10-mRNA-1	path:ko00240	K01431	beta-ureidopropionase [EC:3.5.1.6]	cel:F13H8.7	Metabolism; Nucleotide Metabolism; Pyrimidine metabolism	3e-44
maker-scaffold6402-augustus-gene-2.16-mRNA-1	path:ko00240	K00207	dihydropyrimidine dehydrogenase (NADP+) [EC:1.3.1.2]	cbr:CBG14689	Metabolism; Nucleotide Metabolism; Pyrimidine metabolism	2e-179
maker-scaffold15813-snap-gene-0.3-mRNA-1	path:ko00240	K12304	soluble calcium-activated nucleotidase 1 [EC:3.6.1.6]	acs:100563392	Metabolism; Nucleotide Metabolism; Pyrimidine metabolism	6e-49
maker-scaffold3788-snap-gene-0.23-mRNA-1	path:ko00240	K12304	soluble calcium-activated nucleotidase 1 [EC:3.6.1.6]	rno:246272	Metabolism; Nucleotide Metabolism; Pyrimidine metabolism	3e-41
augustus-C472309-abinit-gene-1.7-mRNA-1	path:ko00240	K02324	DNA polymerase epsilon subunit 1 [EC:2.7.7.7]	cbr:CBG19758	Metabolism; Nucleotide Metabolism; Pyrimidine metabolism	0
maker-scaffold7038-snap-gene-0.32-mRNA-1	path:ko00240	K12304	soluble calcium-activated nucleotidase 1 [EC:3.6.1.6]	cel:F08C6.6	Metabolism; Nucleotide Metabolism; Pyrimidine metabolism	9e-92
augustus-scaffold11969-abinit-gene-0.0-mRNA-1	path:ko00240	K01493	dCMP deaminase [EC:3.5.4.12]	aag:AaeL_AAEL014287	Metabolism; Nucleotide Metabolism; Pyrimidine metabolism	9e-49
maker-scaffold227-augustus-gene-0.4-mRNA-1	path:ko00240	K12305	ectonucleoside triphosphate diphosphohydrolase 4 [EC:3.6.1.6]	cbr:CBG14784	Metabolism; Nucleotide Metabolism; Pyrimidine metabolism	2e-87
maker-C454131-snap-gene-0.4-mRNA-1	path:ko00240	K03002	DNA-directed RNA polymerase I subunit RPA2 [EC:2.7.7.6]	bmy:Bm1_28405	Metabolism; Nucleotide Metabolism; Pyrimidine metabolism	2e-71
maker-scaffold17693-augustus-gene-0.11-mRNA-1	path:ko00240	K02684	DNA primase small subunit [EC:2.7.7.-]	cbr:CBG10030	Metabolism; Nucleotide Metabolism; Pyrimidine metabolism	2e-97
maker-C195021-augustus-gene-0.0-mRNA-1	path:ko00240	K03006	DNA-directed RNA polymerase II subunit RPB1 [EC:2.7.7.6]	bmy:Bm1_34315	Metabolism; Nucleotide Metabolism; Pyrimidine metabolism	1e-19
snap-C368963-abinit-gene-0.1-mRNA-1	path:ko00240	K00940	nucleoside-diphosphate kinase [EC:2.7.4.6]	pak:HMPREF0675_3888	Metabolism; Nucleotide Metabolism; Pyrimidine metabolism	1e-71
maker-scaffold19009-augustus-gene-0.9-mRNA-1	path:ko00240	K01511	ectonucleoside triphosphate diphosphohydrolase 5/6 [EC:3.6.1.6]	cbr:CBG11542	Metabolism; Nucleotide Metabolism; Pyrimidine metabolism	2e-72
maker-scaffold16631-snap-gene-0.6-mRNA-1	path:ko00240	K03783	purine-nucleoside phosphorylase [EC:2.4.2.1]	cel:K02D7.1	Metabolism; Nucleotide Metabolism; Pyrimidine metabolism	4e-74
augustus-C472243-abinit-gene-1.3-mRNA-1	path:ko00240	K03023	DNA-directed RNA polymerase III subunit RPC3	cel:C48E7.2	Metabolism; Nucleotide Metabolism; Pyrimidine metabolism	1e-86
augustus-scaffold417-abinit-gene-0.2-mRNA-1	path:ko00240	K00254	dihydroorotate dehydrogenase [EC:1.3.5.2]	cel:W02D3.2	Metabolism; Nucleotide Metabolism; Pyrimidine metabolism	1e-161
snap-scaffold3883-abinit-gene-0.15-mRNA-1	path:ko00240	K03021	DNA-directed RNA polymerase III subunit RPC2 [EC:2.7.7.6]	cel:F09F7.3	Metabolism; Nucleotide Metabolism; Pyrimidine metabolism	0
maker-C324053-augustus-gene-0.0-mRNA-1	path:ko00240	K02324	DNA polymerase epsilon subunit 1 [EC:2.7.7.7]	cel:F33H2.5	Metabolism; Nucleotide Metabolism; Pyrimidine metabolism	7e-20
maker-scaffold9022-snap-gene-1.20-mRNA-1	path:ko00240	K02999	DNA-directed RNA polymerase I subunit RPA1 [EC:2.7.7.6]	cel:Y48E1A.1	Metabolism; Nucleotide Metabolism; Pyrimidine metabolism	0
maker-scaffold19109-snap-gene-0.7-mRNA-1	path:ko00240	K13800	UMP-CMP kinase [EC:2.7.4.- 2.7.4.14]	cbr:CBG02961	Metabolism; Nucleotide Metabolism; Pyrimidine metabolism	6e-79
maker-scaffold17222-augustus-gene-1.21-mRNA-1	path:ko00240	K12304	soluble calcium-activated nucleotidase 1 [EC:3.6.1.6]	spu:587808	Metabolism; Nucleotide Metabolism; Pyrimidine metabolism	3e-16
maker-scaffold12850-augustus-gene-0.13-mRNA-1	path:ko00240	K01081	5'-nucleotidase [EC:3.1.3.5]	cel:Y71H10B.1	Metabolism; Nucleotide Metabolism; Pyrimidine metabolism	2e-29
snap-scaffold13900-abinit-gene-1.16-mRNA-1	path:ko00240	K02326	DNA polymerase epsilon subunit 3 [EC:2.7.7.7]	cfa:612550	Metabolism; Nucleotide Metabolism; Pyrimidine metabolism	8e-11
maker-scaffold9139-augustus-gene-0.1-mRNA-1	path:ko00240	K01081	5'-nucleotidase [EC:3.1.3.5]	cel:Y71H10B.1	Metabolism; Nucleotide Metabolism; Pyrimidine metabolism	4e-14
augustus-scaffold8605-abinit-gene-0.1-mRNA-1	path:ko00240	K00761	uracil phosphoribosyltransferase [EC:2.4.2.9]	cbr:CBG07940	Metabolism; Nucleotide Metabolism; Pyrimidine metabolism	4e-72
maker-C439953-snap-gene-0.3-mRNA-1	path:ko00240	K00876	uridine kinase [EC:2.7.1.48]	api:100167465	Metabolism; Nucleotide Metabolism; Pyrimidine metabolism	4e-35
augustus-C319625-abinit-gene-0.0-mRNA-1	path:ko00240	K00962	polyribonucleotide nucleotidyltransferase [EC:2.7.7.8]	pak:HMPREF0675_4538	Metabolism; Nucleotide Metabolism; Pyrimidine metabolism	2e-92
maker-C436703-augustus-gene-0.2-mRNA-2	path:ko00240	K02320	DNA polymerase alpha subunit A [EC:2.7.7.7]	cbr:CBG13184	Metabolism; Nucleotide Metabolism; Pyrimidine metabolism	5e-60
maker-scaffold6675-snap-gene-1.38-mRNA-1	path:ko00240	K01464	dihydropyrimidinase [EC:3.5.2.2]	tca:662209	Metabolism; Nucleotide Metabolism; Pyrimidine metabolism	7e-26
maker-C336189-augustus-gene-0.0-mRNA-1	path:ko00240	K03023	DNA-directed RNA polymerase III subunit RPC3	cel:C48E7.2	Metabolism; Nucleotide Metabolism; Pyrimidine metabolism	7e-22
maker-scaffold18660-augustus-gene-0.6-mRNA-1	path:ko00240	K01518	bis(5'-nucleosidyl)-tetraphosphatase [EC:3.6.1.17]	cel:Y37H9A.6	Metabolism; Nucleotide Metabolism; Pyrimidine metabolism	3e-54
maker-scaffold318-augustus-gene-0.22-mRNA-2	path:ko00240	K00962	polyribonucleotide nucleotidyltransferase [EC:2.7.7.8]	bmy:Bm1_33025	Metabolism; Nucleotide Metabolism; Pyrimidine metabolism	8e-166
maker-scaffold318-augustus-gene-0.22-mRNA-1	path:ko00240	K00962	polyribonucleotide nucleotidyltransferase [EC:2.7.7.8]	cel:BE0003N10.1	Metabolism; Nucleotide Metabolism; Pyrimidine metabolism	1e-91
snap-C435765-abinit-gene-0.1-mRNA-1	path:ko00250	K01756	adenylosuccinate lyase [EC:4.3.2.2]	cbr:CBG21917	Metabolism; Amino Acid Metabolism; Alanine, aspartate and glutamate metabolism	6e-44
snap-C406845-abinit-gene-0.1-mRNA-1	path:ko00250	K01955	carbamoyl-phosphate synthase large subunit [EC:6.3.5.5]	pru:PRU_0889	Metabolism; Amino Acid Metabolism; Alanine, aspartate and glutamate metabolism	0
maker-scaffold17899-augustus-gene-0.1-mRNA-1	path:ko00250	K00827	alanine-glyoxylate transaminase / (R)-3-amino-2-methylpropionate-pyruvate transaminase [EC:2.6.1.44 2.6.1.40]	cel:T09B4.8	Metabolism; Amino Acid Metabolism; Alanine, aspartate and glutamate metabolism	2e-34
maker-C431901-snap-gene-0.3-mRNA-1	path:ko00250	K00764	amidophosphoribosyltransferase [EC:2.4.2.14]	cel:T04A8.5	Metabolism; Amino Acid Metabolism; Alanine, aspartate and glutamate metabolism	4e-41
maker-C466913-augustus-gene-0.8-mRNA-1	path:ko00250	K01915	glutamine synthetase [EC:6.3.1.2]	cbr:CBG20737	Metabolism; Amino Acid Metabolism; Alanine, aspartate and glutamate metabolism	2e-108
maker-C471011-augustus-gene-0.13-mRNA-2	path:ko00250	K11540	carbamoyl-phosphate synthase / aspartate carbamoyltransferase / dihydroorotase [EC:6.3.5.5 2.1.3.2 3.5.2.3]	cbr:CBG00515	Metabolism; Amino Acid Metabolism; Alanine, aspartate and glutamate metabolism	0
augustus-C353045-abinit-gene-0.0-mRNA-1	path:ko00250	K01953	asparagine synthase (glutamine-hydrolysing) [EC:6.3.5.4]	pru:PRU_1978	Metabolism; Amino Acid Metabolism; Alanine, aspartate and glutamate metabolism	3e-68
maker-C472015-snap-gene-0.25-mRNA-1	path:ko00250	K00764	amidophosphoribosyltransferase [EC:2.4.2.14]	cbr:CBG18013	Metabolism; Amino Acid Metabolism; Alanine, aspartate and glutamate metabolism	7e-160
maker-scaffold19281-snap-gene-0.19-mRNA-1	path:ko00250	K01425	glutaminase [EC:3.5.1.2]	cel:DH11.1	Metabolism; Amino Acid Metabolism; Alanine, aspartate and glutamate metabolism	2e-69
snap-scaffold19731-abinit-gene-1.11-mRNA-1	path:ko00250	K00272	D-aspartate oxidase [EC:1.4.3.1]	cbr:CBG04460	Metabolism; Amino Acid Metabolism; Alanine, aspartate and glutamate metabolism	2e-62
augustus-C329509-abinit-gene-0.0-mRNA-1	path:ko00250	K00135	succinate-semialdehyde dehydrogenase (NADP+) [EC:1.2.1.16]	pac:PPA0079	Metabolism; Amino Acid Metabolism; Alanine, aspartate and glutamate metabolism	1e-110
maker-scaffold1582-snap-gene-0.25-mRNA-1	path:ko00250	K01915	glutamine synthetase [EC:6.3.1.2]	cel:Y105C5B.28	Metabolism; Amino Acid Metabolism; Alanine, aspartate and glutamate metabolism	0
maker-scaffold553-augustus-gene-0.10-mRNA-2	path:ko00250	K00814	alanine transaminase [EC:2.6.1.2]	cel:C32F10.8	Metabolism; Amino Acid Metabolism; Alanine, aspartate and glutamate metabolism	1e-148
maker-scaffold553-augustus-gene-0.10-mRNA-1	path:ko00250	K00814	alanine transaminase [EC:2.6.1.2]	cel:C32F10.8	Metabolism; Amino Acid Metabolism; Alanine, aspartate and glutamate metabolism	7e-145
maker-scaffold9022-snap-gene-1.22-mRNA-1	path:ko00250	K00830	alanine-glyoxylate transaminase / serine-glyoxylate transaminase / serine-pyruvate transaminase [EC:2.6.1.44 2.6.1.45 2.6.1.51]	cbr:CBG03195	Metabolism; Amino Acid Metabolism; Alanine, aspartate and glutamate metabolism	7e-122
maker-scaffold6280-snap-gene-0.25-mRNA-1	path:ko00250	K14455	aspartate aminotransferase, mitochondrial [EC:2.6.1.1]	mmu:14719	Metabolism; Amino Acid Metabolism; Alanine, aspartate and glutamate metabolism	1e-134
snap-C397623-abinit-gene-0.2-mRNA-1	path:ko00250	K00135	succinate-semialdehyde dehydrogenase (NADP+) [EC:1.2.1.16]	ssy:SLG_31150	Metabolism; Amino Acid Metabolism; Alanine, aspartate and glutamate metabolism	5e-52
maker-C426523-augustus-gene-0.2-mRNA-2	path:ko00250	K00139	succinate-semialdehyde dehydrogenase [EC:1.2.1.24]	cel:F45H10.1	Metabolism; Amino Acid Metabolism; Alanine, aspartate and glutamate metabolism	8e-88
maker-C426523-augustus-gene-0.2-mRNA-1	path:ko00250	K00139	succinate-semialdehyde dehydrogenase [EC:1.2.1.24]	cel:F45H10.1	Metabolism; Amino Acid Metabolism; Alanine, aspartate and glutamate metabolism	5e-107
maker-scaffold18469-augustus-gene-0.11-mRNA-1	path:ko00250	K13524	4-aminobutyrate aminotransferase / (S)-3-amino-2-methylpropionate transaminase [EC:2.6.1.19 2.6.1.22]	cbr:CBG03400	Metabolism; Amino Acid Metabolism; Alanine, aspartate and glutamate metabolism	1e-59
maker-scaffold5773-snap-gene-0.3-mRNA-1	path:ko00250	K01939	adenylosuccinate synthase [EC:6.3.4.4]	cbr:CBG08829	Metabolism; Amino Acid Metabolism; Alanine, aspartate and glutamate metabolism	2e-74
maker-scaffold19232-snap-gene-1.21-mRNA-1	path:ko00250	K00264	glutamate synthase (NADPH/NADH) [EC:1.4.1.13 1.4.1.14]	cbr:CBG01975	Metabolism; Amino Acid Metabolism; Alanine, aspartate and glutamate metabolism	0
augustus-scaffold553-abinit-gene-0.0-mRNA-1	path:ko00250	K00814	alanine transaminase [EC:2.6.1.2]	cel:C32F10.8	Metabolism; Amino Acid Metabolism; Alanine, aspartate and glutamate metabolism	0
maker-C377273-snap-gene-0.1-mRNA-1	path:ko00250	K01425	glutaminase [EC:3.5.1.2]	cbr:CBG04264	Metabolism; Amino Acid Metabolism; Alanine, aspartate and glutamate metabolism	3e-09
maker-scaffold6566-snap-gene-0.3-mRNA-1	path:ko00250	K11540	carbamoyl-phosphate synthase / aspartate carbamoyltransferase / dihydroorotase [EC:6.3.5.5 2.1.3.2 3.5.2.3]	cel:D2085.1	Metabolism; Amino Acid Metabolism; Alanine, aspartate and glutamate metabolism	2e-51
snap-scaffold5038-abinit-gene-1.7-mRNA-1	path:ko00250	K01580	glutamate decarboxylase [EC:4.1.1.15]	cbr:CBG15755	Metabolism; Amino Acid Metabolism; Alanine, aspartate and glutamate metabolism	0
augustus-scaffold8154-abinit-gene-0.4-mRNA-1	path:ko00250	K00827	alanine-glyoxylate transaminase / (R)-3-amino-2-methylpropionate-pyruvate transaminase [EC:2.6.1.44 2.6.1.40]	cbr:CBG12888	Metabolism; Amino Acid Metabolism; Alanine, aspartate and glutamate metabolism	5e-36
maker-scaffold5922-augustus-gene-0.2-mRNA-1	path:ko00250	K00272	D-aspartate oxidase [EC:1.4.3.1]	cbr:CBG05678	Metabolism; Amino Acid Metabolism; Alanine, aspartate and glutamate metabolism	6e-21
maker-C316931-snap-gene-0.1-mRNA-1	path:ko00250	K00294	1-pyrroline-5-carboxylate dehydrogenase [EC:1.5.1.12]	bmy:Bm1_04205	Metabolism; Amino Acid Metabolism; Alanine, aspartate and glutamate metabolism	2e-17
maker-scaffold1880-snap-gene-0.1-mRNA-1	path:ko00250	K00830	alanine-glyoxylate transaminase / serine-glyoxylate transaminase / serine-pyruvate transaminase [EC:2.6.1.44 2.6.1.45 2.6.1.51]	cbr:CBG03195	Metabolism; Amino Acid Metabolism; Alanine, aspartate and glutamate metabolism	8e-28
maker-scaffold15076-augustus-gene-0.24-mRNA-1	path:ko00250	K14454	aspartate aminotransferase, cytoplasmic [EC:2.6.1.1]	cel:T01C8.5	Metabolism; Amino Acid Metabolism; Alanine, aspartate and glutamate metabolism	6e-86
maker-C436891-augustus-gene-0.2-mRNA-1	path:ko00250	K01425	glutaminase [EC:3.5.1.2]	cbr:CBG13355	Metabolism; Amino Acid Metabolism; Alanine, aspartate and glutamate metabolism	2e-82
maker-C466259-snap-gene-0.8-mRNA-1	path:ko00250	K00272	D-aspartate oxidase [EC:1.4.3.1]	cbr:CBG05678	Metabolism; Amino Acid Metabolism; Alanine, aspartate and glutamate metabolism	6e-21
maker-C471011-augustus-gene-0.13-mRNA-1	path:ko00250	K11540	carbamoyl-phosphate synthase / aspartate carbamoyltransferase / dihydroorotase [EC:6.3.5.5 2.1.3.2 3.5.2.3]	cbr:CBG00515	Metabolism; Amino Acid Metabolism; Alanine, aspartate and glutamate metabolism	0
maker-scaffold12904-augustus-gene-0.1-mRNA-1	path:ko00250	K01425	glutaminase [EC:3.5.1.2]	bmy:Bm1_16630	Metabolism; Amino Acid Metabolism; Alanine, aspartate and glutamate metabolism	2e-17
maker-scaffold15093-augustus-gene-0.4-mRNA-1	path:ko00250	K00764	amidophosphoribosyltransferase [EC:2.4.2.14]	cel:T04A8.5	Metabolism; Amino Acid Metabolism; Alanine, aspartate and glutamate metabolism	1e-117
maker-C385499-snap-gene-0.2-mRNA-1	path:ko00250	K00820	glucosamine--fructose-6-phosphate aminotransferase (isomerizing) [EC:2.6.1.16]	pol:Bpro_0675	Metabolism; Amino Acid Metabolism; Alanine, aspartate and glutamate metabolism	4e-36
maker-C470361-snap-gene-0.14-mRNA-1	path:ko00250	K00261	glutamate dehydrogenase (NAD(P)+) [EC:1.4.1.3]	cbr:CBG06199	Metabolism; Amino Acid Metabolism; Alanine, aspartate and glutamate metabolism	3e-90
maker-C381409-augustus-gene-0.2-mRNA-1	path:ko00250	K00820	glucosamine--fructose-6-phosphate aminotransferase (isomerizing) [EC:2.6.1.16]	pru:PRU_0891	Metabolism; Amino Acid Metabolism; Alanine, aspartate and glutamate metabolism	6e-113
maker-scaffold19660-snap-gene-0.4-mRNA-1	path:ko00250	K14454	aspartate aminotransferase, cytoplasmic [EC:2.6.1.1]	cel:T01C8.5	Metabolism; Amino Acid Metabolism; Alanine, aspartate and glutamate metabolism	9e-09
maker-scaffold19281-snap-gene-0.18-mRNA-1	path:ko00250	K01425	glutaminase [EC:3.5.1.2]	cel:DH11.1	Metabolism; Amino Acid Metabolism; Alanine, aspartate and glutamate metabolism	4e-138
maker-scaffold5038-augustus-gene-1.20-mRNA-1	path:ko00250	K01580	glutamate decarboxylase [EC:4.1.1.15]	cbr:CBG15755	Metabolism; Amino Acid Metabolism; Alanine, aspartate and glutamate metabolism	1e-56
maker-scaffold608-snap-gene-0.13-mRNA-1	path:ko00250	K01425	glutaminase [EC:3.5.1.2]	cbr:CBG04264	Metabolism; Amino Acid Metabolism; Alanine, aspartate and glutamate metabolism	8e-89
maker-C466997-snap-gene-0.8-mRNA-1	path:ko00250	K00814	alanine transaminase [EC:2.6.1.2]	cel:C32F10.8	Metabolism; Amino Acid Metabolism; Alanine, aspartate and glutamate metabolism	4e-130
maker-scaffold14246-snap-gene-0.19-mRNA-1	path:ko00250	K01939	adenylosuccinate synthase [EC:6.3.4.4]	cel:C37H5.6	Metabolism; Amino Acid Metabolism; Alanine, aspartate and glutamate metabolism	1e-55
snap-scaffold7297-abinit-gene-0.3-mRNA-1	path:ko00250	K00814	alanine transaminase [EC:2.6.1.2]	cel:C32F10.8	Metabolism; Amino Acid Metabolism; Alanine, aspartate and glutamate metabolism	7e-24
maker-scaffold8638-snap-gene-0.14-mRNA-1	path:ko00250	K01915	glutamine synthetase [EC:6.3.1.2]	cbr:CBG20737	Metabolism; Amino Acid Metabolism; Alanine, aspartate and glutamate metabolism	1e-98
maker-scaffold7297-snap-gene-0.7-mRNA-1	path:ko00250	K00814	alanine transaminase [EC:2.6.1.2]	cbr:CBG04059	Metabolism; Amino Acid Metabolism; Alanine, aspartate and glutamate metabolism	1e-68
maker-scaffold4273-augustus-gene-0.2-mRNA-1	path:ko00250	K11541	carbamoyl-phosphate synthase / aspartate carbamoyltransferase [EC:6.3.5.5 2.1.3.2]	ncr:NCU08287	Metabolism; Amino Acid Metabolism; Alanine, aspartate and glutamate metabolism	8e-177
maker-C469979-snap-gene-0.22-mRNA-1	path:ko00250	K01756	adenylosuccinate lyase [EC:4.3.2.2]	cbr:CBG21917	Metabolism; Amino Acid Metabolism; Alanine, aspartate and glutamate metabolism	3e-139
maker-scaffold7291-snap-gene-0.7-mRNA-1	path:ko00250	K00827	alanine-glyoxylate transaminase / (R)-3-amino-2-methylpropionate-pyruvate transaminase [EC:2.6.1.44 2.6.1.40]	cel:T09B4.8	Metabolism; Amino Acid Metabolism; Alanine, aspartate and glutamate metabolism	1e-105
maker-scaffold3117-snap-gene-1.30-mRNA-1	path:ko00250	K00139	succinate-semialdehyde dehydrogenase [EC:1.2.1.24]	cbr:CBG20774	Metabolism; Amino Acid Metabolism; Alanine, aspartate and glutamate metabolism	1e-156
augustus-scaffold17006-abinit-gene-0.0-mRNA-1	path:ko00250	K01425	glutaminase [EC:3.5.1.2]	cbr:CBG13355	Metabolism; Amino Acid Metabolism; Alanine, aspartate and glutamate metabolism	7e-20
maker-scaffold13358-snap-gene-0.15-mRNA-1	path:ko00250	K00820	glucosamine--fructose-6-phosphate aminotransferase (isomerizing) [EC:2.6.1.16]	cel:F07A11.2	Metabolism; Amino Acid Metabolism; Alanine, aspartate and glutamate metabolism	9e-145
maker-C467583-snap-gene-0.6-mRNA-1	path:ko00250	K13524	4-aminobutyrate aminotransferase / (S)-3-amino-2-methylpropionate transaminase [EC:2.6.1.19 2.6.1.22]	cbr:CBG03400	Metabolism; Amino Acid Metabolism; Alanine, aspartate and glutamate metabolism	0
maker-scaffold3175-snap-gene-0.16-mRNA-1	path:ko00250	K01953	asparagine synthase (glutamine-hydrolysing) [EC:6.3.5.4]	cel:F25G6.6	Metabolism; Amino Acid Metabolism; Alanine, aspartate and glutamate metabolism	0
maker-C466997-snap-gene-0.7-mRNA-1	path:ko00250	K00814	alanine transaminase [EC:2.6.1.2]	cel:C32F10.8	Metabolism; Amino Acid Metabolism; Alanine, aspartate and glutamate metabolism	4e-171
maker-scaffold12467-snap-gene-0.0-mRNA-1	path:ko00250	K00830	alanine-glyoxylate transaminase / serine-glyoxylate transaminase / serine-pyruvate transaminase [EC:2.6.1.44 2.6.1.45 2.6.1.51]	cbr:CBG03195	Metabolism; Amino Acid Metabolism; Alanine, aspartate and glutamate metabolism	3e-20
augustus-scaffold7671-abinit-gene-0.1-mRNA-1	path:ko00250	K00264	glutamate synthase (NADPH/NADH) [EC:1.4.1.13 1.4.1.14]	cel:W07E11.1	Metabolism; Amino Acid Metabolism; Alanine, aspartate and glutamate metabolism	0
maker-scaffold15069-snap-gene-0.28-mRNA-1	path:ko00250	K00294	1-pyrroline-5-carboxylate dehydrogenase [EC:1.5.1.12]	cbr:CBG07110	Metabolism; Amino Acid Metabolism; Alanine, aspartate and glutamate metabolism	0
augustus-scaffold7671-abinit-gene-0.2-mRNA-1	path:ko00250	K00264	glutamate synthase (NADPH/NADH) [EC:1.4.1.13 1.4.1.14]	cel:W07E11.1	Metabolism; Amino Acid Metabolism; Alanine, aspartate and glutamate metabolism	0
maker-C447937-snap-gene-0.3-mRNA-1	path:ko00250	K00272	D-aspartate oxidase [EC:1.4.3.1]	cbr:CBG05678	Metabolism; Amino Acid Metabolism; Alanine, aspartate and glutamate metabolism	4e-69
snap-C458923-abinit-gene-0.0-mRNA-1	path:ko00260	K00605	aminomethyltransferase [EC:2.1.2.10]	cbr:CBG09336	Metabolism; Amino Acid Metabolism; Glycine, serine and threonine metabolism	9e-32
maker-scaffold18159-augustus-gene-0.1-mRNA-1	path:ko00260	K12235	serine racemase [EC:5.1.1.18]	bfo:BRAFLDRAFT_90001	Metabolism; Amino Acid Metabolism; Glycine, serine and threonine metabolism	8e-09
augustus-C343219-abinit-gene-0.0-mRNA-1	path:ko00260	K15633	2,3-bisphosphoglycerate-independent phosphoglycerate mutase [EC:5.4.2.1]	pru:PRU_2355	Metabolism; Amino Acid Metabolism; Glycine, serine and threonine metabolism	8e-116
maker-scaffold6084-augustus-gene-0.22-mRNA-1	path:ko00260	K00831	phosphoserine aminotransferase [EC:2.6.1.52]	cbr:CBG22021	Metabolism; Amino Acid Metabolism; Glycine, serine and threonine metabolism	1e-92
maker-scaffold17899-augustus-gene-0.1-mRNA-1	path:ko00260	K00827	alanine-glyoxylate transaminase / (R)-3-amino-2-methylpropionate-pyruvate transaminase [EC:2.6.1.44 2.6.1.40]	cel:T09B4.8	Metabolism; Amino Acid Metabolism; Glycine, serine and threonine metabolism	2e-34
maker-scaffold834-augustus-gene-0.10-mRNA-1	path:ko00260	K14085	aldehyde dehydrogenase family 7 member A1 [EC:1.2.1.31 1.2.1.8 1.2.1.3]	cel:F01F1.6	Metabolism; Amino Acid Metabolism; Glycine, serine and threonine metabolism	0
maker-scaffold2055-snap-gene-0.22-mRNA-1	path:ko00260	K00382	dihydrolipoamide dehydrogenase [EC:1.8.1.4]	cel:LLC1.3	Metabolism; Amino Acid Metabolism; Glycine, serine and threonine metabolism	2e-134
maker-scaffold19572-snap-gene-0.6-mRNA-1	path:ko00260	K00281	glycine dehydrogenase [EC:1.4.4.2]	cbr:CBG02570	Metabolism; Amino Acid Metabolism; Glycine, serine and threonine metabolism	2e-68
maker-C430863-augustus-gene-0.2-mRNA-1	path:ko00260	K01620	threonine aldolase [EC:4.1.2.5]	bco:Bcell_3316	Metabolism; Amino Acid Metabolism; Glycine, serine and threonine metabolism	2e-10
maker-scaffold7108-augustus-gene-0.8-mRNA-1	path:ko00260	K12235	serine racemase [EC:5.1.1.18]	gga:771635	Metabolism; Amino Acid Metabolism; Glycine, serine and threonine metabolism	3e-35
maker-scaffold7108-augustus-gene-0.8-mRNA-2	path:ko00260	K12235	serine racemase [EC:5.1.1.18]	gga:771635	Metabolism; Amino Acid Metabolism; Glycine, serine and threonine metabolism	4e-35
snap-scaffold18527-abinit-gene-0.11-mRNA-1	path:ko00260	K00274	monoamine oxidase [EC:1.4.3.4]	tra:Trad_0847	Metabolism; Amino Acid Metabolism; Glycine, serine and threonine metabolism	7e-07
maker-scaffold6225-snap-gene-0.23-mRNA-1	path:ko00260	K15789	threonine 3-dehydrogenase [EC:1.1.1.103]	cbr:CBG09393	Metabolism; Amino Acid Metabolism; Glycine, serine and threonine metabolism	5e-32
maker-C249927-augustus-gene-0.1-mRNA-1	path:ko00260	K01754	threonine dehydratase [EC:4.3.1.19]	aga:AgaP_AGAP003571	Metabolism; Amino Acid Metabolism; Glycine, serine and threonine metabolism	3e-11
augustus-scaffold13739-abinit-gene-0.0-mRNA-1	path:ko00260	K00382	dihydrolipoamide dehydrogenase [EC:1.8.1.4]	cel:LLC1.3	Metabolism; Amino Acid Metabolism; Glycine, serine and threonine metabolism	6e-101
maker-C447599-augustus-gene-0.5-mRNA-1	path:ko00260	K01079	phosphoserine phosphatase [EC:3.1.3.3]	cel:Y62E10A.13	Metabolism; Amino Acid Metabolism; Glycine, serine and threonine metabolism	4e-19
maker-scaffold486-snap-gene-0.11-mRNA-1	path:ko00260	K00306	sarcosine oxidase / L-pipecolate oxidase [EC:1.5.3.1 1.5.3.7]	ssc:100515508	Metabolism; Amino Acid Metabolism; Glycine, serine and threonine metabolism	4e-31
maker-scaffold674-snap-gene-0.13-mRNA-1	path:ko00260	K01754	threonine dehydratase [EC:4.3.1.19]	cel:Y51H7C.9	Metabolism; Amino Acid Metabolism; Glycine, serine and threonine metabolism	1e-85
maker-scaffold9022-snap-gene-1.22-mRNA-1	path:ko00260	K00830	alanine-glyoxylate transaminase / serine-glyoxylate transaminase / serine-pyruvate transaminase [EC:2.6.1.44 2.6.1.45 2.6.1.51]	cbr:CBG03195	Metabolism; Amino Acid Metabolism; Glycine, serine and threonine metabolism	7e-122
snap-scaffold14439-abinit-gene-0.1-mRNA-1	path:ko00260	K01620	threonine aldolase [EC:4.1.2.5]	cbr:CBG17652	Metabolism; Amino Acid Metabolism; Glycine, serine and threonine metabolism	3e-12
maker-scaffold3468-snap-gene-0.6-mRNA-1	path:ko00260	K01758	cystathionine gamma-lyase [EC:4.4.1.1]	cel:ZK1127.10	Metabolism; Amino Acid Metabolism; Glycine, serine and threonine metabolism	8e-165
maker-scaffold17911-augustus-gene-0.5-mRNA-2	path:ko00260	K15789	threonine 3-dehydrogenase [EC:1.1.1.103]	cel:F08F3.4	Metabolism; Amino Acid Metabolism; Glycine, serine and threonine metabolism	3e-153
maker-scaffold17911-augustus-gene-0.5-mRNA-1	path:ko00260	K15789	threonine 3-dehydrogenase [EC:1.1.1.103]	cel:F08F3.4	Metabolism; Amino Acid Metabolism; Glycine, serine and threonine metabolism	4e-146
maker-scaffold16250-augustus-gene-0.5-mRNA-1	path:ko00260	K15633	2,3-bisphosphoglycerate-independent phosphoglycerate mutase [EC:5.4.2.1]	cbr:CBG12654	Metabolism; Amino Acid Metabolism; Glycine, serine and threonine metabolism	2e-160
maker-scaffold16495-augustus-gene-0.17-mRNA-1	path:ko00260	K00605	aminomethyltransferase [EC:2.1.2.10]	cel:F25B4.1	Metabolism; Amino Acid Metabolism; Glycine, serine and threonine metabolism	6e-40
maker-scaffold16003-snap-gene-0.24-mRNA-1	path:ko00260	K15633	2,3-bisphosphoglycerate-independent phosphoglycerate mutase [EC:5.4.2.1]	cbr:CBG12654	Metabolism; Amino Acid Metabolism; Glycine, serine and threonine metabolism	0
maker-scaffold3018-augustus-gene-0.24-mRNA-2	path:ko00260	K01620	threonine aldolase [EC:4.1.2.5]	cel:R102.4	Metabolism; Amino Acid Metabolism; Glycine, serine and threonine metabolism	6e-57
maker-scaffold3018-augustus-gene-0.24-mRNA-1	path:ko00260	K01620	threonine aldolase [EC:4.1.2.5]	cel:R102.4	Metabolism; Amino Acid Metabolism; Glycine, serine and threonine metabolism	9e-56
maker-scaffold6084-snap-gene-0.27-mRNA-1	path:ko00260	K00831	phosphoserine aminotransferase [EC:2.6.1.52]	cbr:CBG22021	Metabolism; Amino Acid Metabolism; Glycine, serine and threonine metabolism	3e-15
maker-scaffold14122-snap-gene-0.3-mRNA-1	path:ko00260	K15789	threonine 3-dehydrogenase [EC:1.1.1.103]	cbr:CBG09393	Metabolism; Amino Acid Metabolism; Glycine, serine and threonine metabolism	7e-17
maker-scaffold9542-snap-gene-0.31-mRNA-1	path:ko00260	K00281	glycine dehydrogenase [EC:1.4.4.2]	cbr:CBG02570	Metabolism; Amino Acid Metabolism; Glycine, serine and threonine metabolism	1e-62
augustus-scaffold8154-abinit-gene-0.4-mRNA-1	path:ko00260	K00827	alanine-glyoxylate transaminase / (R)-3-amino-2-methylpropionate-pyruvate transaminase [EC:2.6.1.44 2.6.1.40]	cbr:CBG12888	Metabolism; Amino Acid Metabolism; Glycine, serine and threonine metabolism	5e-36
maker-C449427-augustus-gene-0.2-mRNA-1	path:ko00260	K00639	glycine C-acetyltransferase [EC:2.3.1.29]	cel:T25B9.1	Metabolism; Amino Acid Metabolism; Glycine, serine and threonine metabolism	1e-53
maker-scaffold1880-snap-gene-0.1-mRNA-1	path:ko00260	K00830	alanine-glyoxylate transaminase / serine-glyoxylate transaminase / serine-pyruvate transaminase [EC:2.6.1.44 2.6.1.45 2.6.1.51]	cbr:CBG03195	Metabolism; Amino Acid Metabolism; Glycine, serine and threonine metabolism	8e-28
maker-scaffold16250-augustus-gene-0.5-mRNA-2	path:ko00260	K15633	2,3-bisphosphoglycerate-independent phosphoglycerate mutase [EC:5.4.2.1]	cbr:CBG12654	Metabolism; Amino Acid Metabolism; Glycine, serine and threonine metabolism	5e-159
maker-C445743-augustus-gene-0.3-mRNA-1	path:ko00260	K15789	threonine 3-dehydrogenase [EC:1.1.1.103]	cel:F08F3.4	Metabolism; Amino Acid Metabolism; Glycine, serine and threonine metabolism	4e-88
maker-scaffold8099-snap-gene-0.4-mRNA-1	path:ko00260	K00639	glycine C-acetyltransferase [EC:2.3.1.29]	cbr:CBG17650	Metabolism; Amino Acid Metabolism; Glycine, serine and threonine metabolism	5e-28
maker-scaffold8099-snap-gene-0.4-mRNA-2	path:ko00260	K00639	glycine C-acetyltransferase [EC:2.3.1.29]	cbr:CBG17650	Metabolism; Amino Acid Metabolism; Glycine, serine and threonine metabolism	3e-30
snap-C340653-abinit-gene-0.0-mRNA-1	path:ko00260	K15633	2,3-bisphosphoglycerate-independent phosphoglycerate mutase [EC:5.4.2.1]	dap:Dacet_2920	Metabolism; Amino Acid Metabolism; Glycine, serine and threonine metabolism	8e-29
snap-scaffold15398-abinit-gene-0.0-mRNA-1	path:ko00260	K00108	choline dehydrogenase [EC:1.1.99.1]	cel:C34C6.4	Metabolism; Amino Acid Metabolism; Glycine, serine and threonine metabolism	3e-20
maker-scaffold8809-snap-gene-0.21-mRNA-1	path:ko00260	K01754	threonine dehydratase [EC:4.3.1.19]	cel:K01C8.1	Metabolism; Amino Acid Metabolism; Glycine, serine and threonine metabolism	3e-75
maker-C436603-augustus-gene-0.1-mRNA-1	path:ko00260	K12235	serine racemase [EC:5.1.1.18]	bfo:BRAFLDRAFT_90001	Metabolism; Amino Acid Metabolism; Glycine, serine and threonine metabolism	2e-08
snap-C439959-abinit-gene-0.0-mRNA-1	path:ko00260	K14085	aldehyde dehydrogenase family 7 member A1 [EC:1.2.1.31 1.2.1.8 1.2.1.3]	cbr:CBG09070	Metabolism; Amino Acid Metabolism; Glycine, serine and threonine metabolism	2e-53
maker-C466483-augustus-gene-0.7-mRNA-1	path:ko00260	K01079	phosphoserine phosphatase [EC:3.1.3.3]	cel:Y62E10A.13	Metabolism; Amino Acid Metabolism; Glycine, serine and threonine metabolism	2e-72
maker-C442575-augustus-gene-0.2-mRNA-1	path:ko00260	K00600	glycine hydroxymethyltransferase [EC:2.1.2.1]	cbr:CBG19673	Metabolism; Amino Acid Metabolism; Glycine, serine and threonine metabolism	6e-25
snap-scaffold2209-abinit-gene-1.5-mRNA-1	path:ko00260	K01758	cystathionine gamma-lyase [EC:4.4.1.1]	cel:C12C8.2	Metabolism; Amino Acid Metabolism; Glycine, serine and threonine metabolism	2e-127
maker-scaffold54-augustus-gene-1.13-mRNA-1	path:ko00260	K00108	choline dehydrogenase [EC:1.1.99.1]	cel:C34C6.4	Metabolism; Amino Acid Metabolism; Glycine, serine and threonine metabolism	8e-63
maker-scaffold6084-snap-gene-1.13-mRNA-1	path:ko00260	K00831	phosphoserine aminotransferase [EC:2.6.1.52]	cbr:CBG22021	Metabolism; Amino Acid Metabolism; Glycine, serine and threonine metabolism	3e-106
maker-C471921-snap-gene-0.27-mRNA-1	path:ko00260	K15789	threonine 3-dehydrogenase [EC:1.1.1.103]	cel:F08F3.4	Metabolism; Amino Acid Metabolism; Glycine, serine and threonine metabolism	1e-59
maker-scaffold6767-snap-gene-0.6-mRNA-1	path:ko00260	K15788	glycerate kinase [EC:2.7.1.31]	cel:C13B9.2	Metabolism; Amino Acid Metabolism; Glycine, serine and threonine metabolism	4e-51
snap-C206905-abinit-gene-0.1-mRNA-1	path:ko00260	K00281	glycine dehydrogenase [EC:1.4.4.2]	pak:HMPREF0675_3810	Metabolism; Amino Acid Metabolism; Glycine, serine and threonine metabolism	3e-37
snap-C245651-abinit-gene-0.0-mRNA-1	path:ko00260	K15633	2,3-bisphosphoglycerate-independent phosphoglycerate mutase [EC:5.4.2.1]	pru:PRU_2355	Metabolism; Amino Acid Metabolism; Glycine, serine and threonine metabolism	2e-60
augustus-C427775-abinit-gene-0.0-mRNA-1	path:ko00260	K00600	glycine hydroxymethyltransferase [EC:2.1.2.1]	pru:PRU_0635	Metabolism; Amino Acid Metabolism; Glycine, serine and threonine metabolism	1e-165
maker-scaffold12777-snap-gene-0.6-mRNA-1	path:ko00260	K00058	D-3-phosphoglycerate dehydrogenase [EC:1.1.1.95]	cbr:CBG20736	Metabolism; Amino Acid Metabolism; Glycine, serine and threonine metabolism	3e-95
snap-C455415-abinit-gene-0.1-mRNA-1	path:ko00260	K01697	cystathionine beta-synthase [EC:4.2.1.22]	cel:F54A3.4	Metabolism; Amino Acid Metabolism; Glycine, serine and threonine metabolism	3e-73
maker-scaffold18229-snap-gene-0.3-mRNA-1	path:ko00260	K15788	glycerate kinase [EC:2.7.1.31]	cel:C13B9.2	Metabolism; Amino Acid Metabolism; Glycine, serine and threonine metabolism	3e-32
maker-scaffold16080-snap-gene-0.8-mRNA-1	path:ko00260	K01697	cystathionine beta-synthase [EC:4.2.1.22]	mbr:MONBRDRAFT_14886	Metabolism; Amino Acid Metabolism; Glycine, serine and threonine metabolism	1e-09
maker-scaffold1245-snap-gene-0.11-mRNA-1	path:ko00260	K15788	glycerate kinase [EC:2.7.1.31]	cbr:CBG15194	Metabolism; Amino Acid Metabolism; Glycine, serine and threonine metabolism	8e-73
maker-scaffold9542-snap-gene-0.32-mRNA-1	path:ko00260	K00281	glycine dehydrogenase [EC:1.4.4.2]	cbr:CBG02570	Metabolism; Amino Acid Metabolism; Glycine, serine and threonine metabolism	0
maker-C467121-snap-gene-0.13-mRNA-1	path:ko00260	K00600	glycine hydroxymethyltransferase [EC:2.1.2.1]	cbr:CBG19673	Metabolism; Amino Acid Metabolism; Glycine, serine and threonine metabolism	8e-103
maker-scaffold7291-snap-gene-0.7-mRNA-1	path:ko00260	K00827	alanine-glyoxylate transaminase / (R)-3-amino-2-methylpropionate-pyruvate transaminase [EC:2.6.1.44 2.6.1.40]	cel:T09B4.8	Metabolism; Amino Acid Metabolism; Glycine, serine and threonine metabolism	1e-105
maker-C448121-snap-gene-0.3-mRNA-1	path:ko00260	K00600	glycine hydroxymethyltransferase [EC:2.1.2.1]	cbr:CBG19673	Metabolism; Amino Acid Metabolism; Glycine, serine and threonine metabolism	8e-25
maker-C461947-augustus-gene-0.4-mRNA-1	path:ko00260	K00639	glycine C-acetyltransferase [EC:2.3.1.29]	cel:T25B9.1	Metabolism; Amino Acid Metabolism; Glycine, serine and threonine metabolism	2e-86
maker-C461947-augustus-gene-0.4-mRNA-2	path:ko00260	K00639	glycine C-acetyltransferase [EC:2.3.1.29]	cel:T25B9.1	Metabolism; Amino Acid Metabolism; Glycine, serine and threonine metabolism	2e-91
maker-scaffold19380-snap-gene-0.8-mRNA-1	path:ko00260	K00600	glycine hydroxymethyltransferase [EC:2.1.2.1]	cbr:CBG19673	Metabolism; Amino Acid Metabolism; Glycine, serine and threonine metabolism	7e-70
maker-C300873-augustus-gene-0.0-mRNA-1	path:ko00260	K14085	aldehyde dehydrogenase family 7 member A1 [EC:1.2.1.31 1.2.1.8 1.2.1.3]	cel:F01F1.6	Metabolism; Amino Acid Metabolism; Glycine, serine and threonine metabolism	4e-08
maker-scaffold17571-snap-gene-0.17-mRNA-1	path:ko00260	K00274	monoamine oxidase [EC:1.4.3.4]	mva:Mvan_1866	Metabolism; Amino Acid Metabolism; Glycine, serine and threonine metabolism	1e-27
maker-scaffold13382-augustus-gene-0.0-mRNA-1	path:ko00260	K00058	D-3-phosphoglycerate dehydrogenase [EC:1.1.1.95]	cbr:CBG20736	Metabolism; Amino Acid Metabolism; Glycine, serine and threonine metabolism	1e-17
maker-scaffold16080-snap-gene-0.7-mRNA-1	path:ko00260	K01697	cystathionine beta-synthase [EC:4.2.1.22]	cbr:CBG01937	Metabolism; Amino Acid Metabolism; Glycine, serine and threonine metabolism	2e-10
maker-scaffold12467-snap-gene-0.0-mRNA-1	path:ko00260	K00830	alanine-glyoxylate transaminase / serine-glyoxylate transaminase / serine-pyruvate transaminase [EC:2.6.1.44 2.6.1.45 2.6.1.51]	cbr:CBG03195	Metabolism; Amino Acid Metabolism; Glycine, serine and threonine metabolism	3e-20
maker-C333195-augustus-gene-0.2-mRNA-1	path:ko00260	K01697	cystathionine beta-synthase [EC:4.2.1.22]	nvi:100115316	Metabolism; Amino Acid Metabolism; Glycine, serine and threonine metabolism	3e-11
maker-scaffold10272-snap-gene-0.7-mRNA-1	path:ko00260	K00274	monoamine oxidase [EC:1.4.3.4]	spu:590198	Metabolism; Amino Acid Metabolism; Glycine, serine and threonine metabolism	1e-13
augustus-scaffold17501-abinit-gene-0.0-mRNA-1	path:ko00270	K00815	tyrosine aminotransferase [EC:2.6.1.5]	cbr:CBG07591	Metabolism; Amino Acid Metabolism; Cysteine and methionine metabolism	2e-68
maker-scaffold18268-snap-gene-0.4-mRNA-1	path:ko00270	K00548	5-methyltetrahydrofolate--homocysteine methyltransferase [EC:2.1.1.13]	cbr:CBG20636	Metabolism; Amino Acid Metabolism; Cysteine and methionine metabolism	6e-164
maker-C340837-augustus-gene-0.0-mRNA-1	path:ko00270	K00456	cysteine dioxygenase [EC:1.13.11.20]	cel:F56F10.3	Metabolism; Amino Acid Metabolism; Cysteine and methionine metabolism	2e-16
augustus-scaffold6415-abinit-gene-0.0-mRNA-1	path:ko00270	K09880	enolase-phosphatase E1 [EC:3.1.3.77]	cel:F58H1.3	Metabolism; Amino Acid Metabolism; Cysteine and methionine metabolism	7e-56
maker-scaffold8200-snap-gene-0.8-mRNA-1	path:ko00270	K00016	L-lactate dehydrogenase [EC:1.1.1.27]	cbr:CBG03136	Metabolism; Amino Acid Metabolism; Cysteine and methionine metabolism	7e-125
maker-scaffold6402-augustus-gene-2.15-mRNA-2	path:ko00270	K01611	S-adenosylmethionine decarboxylase [EC:4.1.1.50]	cbr:CBG18863	Metabolism; Amino Acid Metabolism; Cysteine and methionine metabolism	4e-82
maker-scaffold6402-augustus-gene-2.15-mRNA-1	path:ko00270	K01611	S-adenosylmethionine decarboxylase [EC:4.1.1.50]	cbr:CBG18863	Metabolism; Amino Acid Metabolism; Cysteine and methionine metabolism	7e-93
maker-scaffold16191-augustus-gene-0.2-mRNA-1	path:ko00270	K00016	L-lactate dehydrogenase [EC:1.1.1.27]	cbr:CBG03136	Metabolism; Amino Acid Metabolism; Cysteine and methionine metabolism	3e-56
maker-C431043-snap-gene-0.3-mRNA-1	path:ko00270	K08967	1,2-dihydroxy-3-keto-5-methylthiopentene dioxygenase [EC:1.13.11.53 1.13.11.54]	mcc:722050	Metabolism; Amino Acid Metabolism; Cysteine and methionine metabolism	2e-11
augustus-C431951-abinit-gene-0.0-mRNA-1	path:ko00270	K08967	1,2-dihydroxy-3-keto-5-methylthiopentene dioxygenase [EC:1.13.11.53 1.13.11.54]	cbr:CBG00142	Metabolism; Amino Acid Metabolism; Cysteine and methionine metabolism	7e-36
maker-scaffold13023-snap-gene-0.11-mRNA-1	path:ko00270	K08964	methylthioribulose-1-phosphate dehydratase [EC:4.2.1.109]	cel:ZC373.5	Metabolism; Amino Acid Metabolism; Cysteine and methionine metabolism	1e-81
maker-scaffold4355-snap-gene-0.25-mRNA-1	path:ko00270	K08963	methylthioribose-1-phosphate isomerase [EC:5.3.1.23]	cbr:CBG11572	Metabolism; Amino Acid Metabolism; Cysteine and methionine metabolism	4e-38
maker-C465875-snap-gene-0.10-mRNA-1	path:ko00270	K00797	spermidine synthase [EC:2.5.1.16]	put:PT7_1151	Metabolism; Amino Acid Metabolism; Cysteine and methionine metabolism	4e-12
maker-C471141-snap-gene-0.12-mRNA-1	path:ko00270	K01011	thiosulfate/3-mercaptopyruvate sulfurtransferase [EC:2.8.1.1 2.8.1.2]	cel:H12D21.4	Metabolism; Amino Acid Metabolism; Cysteine and methionine metabolism	1e-32
augustus-scaffold15514-abinit-gene-0.0-mRNA-1	path:ko00270	K00016	L-lactate dehydrogenase [EC:1.1.1.27]	cbr:CBG03136	Metabolism; Amino Acid Metabolism; Cysteine and methionine metabolism	1e-108
maker-scaffold6280-snap-gene-0.25-mRNA-1	path:ko00270	K14455	aspartate aminotransferase, mitochondrial [EC:2.6.1.1]	mmu:14719	Metabolism; Amino Acid Metabolism; Cysteine and methionine metabolism	1e-134
maker-scaffold19024-augustus-gene-0.4-mRNA-1	path:ko00270	K00797	spermidine synthase [EC:2.5.1.16]	put:PT7_1151	Metabolism; Amino Acid Metabolism; Cysteine and methionine metabolism	2e-08
maker-scaffold3468-snap-gene-0.6-mRNA-1	path:ko00270	K01758	cystathionine gamma-lyase [EC:4.4.1.1]	cel:ZK1127.10	Metabolism; Amino Acid Metabolism; Cysteine and methionine metabolism	8e-165
maker-scaffold16007-snap-gene-0.12-mRNA-1	path:ko00270	K00548	5-methyltetrahydrofolate--homocysteine methyltransferase [EC:2.1.1.13]	cbr:CBG20636	Metabolism; Amino Acid Metabolism; Cysteine and methionine metabolism	0
maker-scaffold185-augustus-gene-0.1-mRNA-1	path:ko00270	K00547	homocysteine S-methyltransferase [EC:2.1.1.10]	cbr:CBG15622	Metabolism; Amino Acid Metabolism; Cysteine and methionine metabolism	9e-12
maker-scaffold4055-augustus-gene-0.10-mRNA-1	path:ko00270	K01738	cysteine synthase A [EC:2.5.1.47]	cbr:CBG00986	Metabolism; Amino Acid Metabolism; Cysteine and methionine metabolism	6e-59
maker-scaffold17164-snap-gene-0.12-mRNA-1	path:ko00270	K08967	1,2-dihydroxy-3-keto-5-methylthiopentene dioxygenase [EC:1.13.11.53 1.13.11.54]	ptr:743384	Metabolism; Amino Acid Metabolism; Cysteine and methionine metabolism	1e-17
maker-C419721-snap-gene-0.2-mRNA-1	path:ko00270	K00789	S-adenosylmethionine synthetase [EC:2.5.1.6]	pru:PRU_2294	Metabolism; Amino Acid Metabolism; Cysteine and methionine metabolism	5e-143
maker-scaffold5241-augustus-gene-0.13-mRNA-1	path:ko00270	K00456	cysteine dioxygenase [EC:1.13.11.20]	cel:F56F10.3	Metabolism; Amino Acid Metabolism; Cysteine and methionine metabolism	5e-70
augustus-scaffold945-abinit-gene-0.12-mRNA-1	path:ko00270	K01738	cysteine synthase A [EC:2.5.1.47]	cbr:CBG00986	Metabolism; Amino Acid Metabolism; Cysteine and methionine metabolism	5e-111
maker-scaffold2606-snap-gene-0.11-mRNA-1	path:ko00270	K08967	1,2-dihydroxy-3-keto-5-methylthiopentene dioxygenase [EC:1.13.11.53 1.13.11.54]	cbr:CBG00142	Metabolism; Amino Acid Metabolism; Cysteine and methionine metabolism	7e-44
maker-C431899-augustus-gene-0.1-mRNA-1	path:ko00270	K00772	5'-methylthioadenosine phosphorylase [EC:2.4.2.28]	cel:B0228.7	Metabolism; Amino Acid Metabolism; Cysteine and methionine metabolism	8e-10
maker-C463021-augustus-gene-0.8-mRNA-1	path:ko00270	K00456	cysteine dioxygenase [EC:1.13.11.20]	isc:IscW_ISCW008991	Metabolism; Amino Acid Metabolism; Cysteine and methionine metabolism	2e-14
maker-scaffold15076-augustus-gene-0.24-mRNA-1	path:ko00270	K14454	aspartate aminotransferase, cytoplasmic [EC:2.6.1.1]	cel:T01C8.5	Metabolism; Amino Acid Metabolism; Cysteine and methionine metabolism	6e-86
snap-scaffold11867-abinit-gene-0.1-mRNA-1	path:ko00270	K08967	1,2-dihydroxy-3-keto-5-methylthiopentene dioxygenase [EC:1.13.11.53 1.13.11.54]	mcc:722050	Metabolism; Amino Acid Metabolism; Cysteine and methionine metabolism	6e-07
maker-scaffold9198-augustus-gene-0.2-mRNA-1	path:ko00270	K00772	5'-methylthioadenosine phosphorylase [EC:2.4.2.28]	cel:B0228.7	Metabolism; Amino Acid Metabolism; Cysteine and methionine metabolism	9e-40
maker-scaffold18606-snap-gene-0.8-mRNA-1	path:ko00270	K01011	thiosulfate/3-mercaptopyruvate sulfurtransferase [EC:2.8.1.1 2.8.1.2]	eck:EC55989_2806	Metabolism; Amino Acid Metabolism; Cysteine and methionine metabolism	1e-25
snap-C156119-abinit-gene-0.0-mRNA-1	path:ko00270	K01251	adenosylhomocysteinase [EC:3.3.1.1]	swi:Swit_2674	Metabolism; Amino Acid Metabolism; Cysteine and methionine metabolism	2e-37
maker-scaffold19660-snap-gene-0.4-mRNA-1	path:ko00270	K14454	aspartate aminotransferase, cytoplasmic [EC:2.6.1.1]	cel:T01C8.5	Metabolism; Amino Acid Metabolism; Cysteine and methionine metabolism	9e-09
augustus-scaffold17441-abinit-gene-0.1-mRNA-1	path:ko00270	K09880	enolase-phosphatase E1 [EC:3.1.3.77]	cbr:CBG23332	Metabolism; Amino Acid Metabolism; Cysteine and methionine metabolism	1e-53
snap-scaffold2209-abinit-gene-1.5-mRNA-1	path:ko00270	K01758	cystathionine gamma-lyase [EC:4.4.1.1]	cel:C12C8.2	Metabolism; Amino Acid Metabolism; Cysteine and methionine metabolism	2e-127
snap-C421451-abinit-gene-0.3-mRNA-1	path:ko00270	K01738	cysteine synthase A [EC:2.5.1.47]	chd:Calhy_1569	Metabolism; Amino Acid Metabolism; Cysteine and methionine metabolism	4e-67
maker-scaffold18818-snap-gene-0.7-mRNA-1	path:ko00270	K09880	enolase-phosphatase E1 [EC:3.1.3.77]	cbr:CBG23332	Metabolism; Amino Acid Metabolism; Cysteine and methionine metabolism	9e-38
maker-scaffold17246-snap-gene-0.6-mRNA-1	path:ko00270	K01011	thiosulfate/3-mercaptopyruvate sulfurtransferase [EC:2.8.1.1 2.8.1.2]	cel:D2023.5	Metabolism; Amino Acid Metabolism; Cysteine and methionine metabolism	2e-63
maker-scaffold4355-snap-gene-0.24-mRNA-1	path:ko00270	K08963	methylthioribose-1-phosphate isomerase [EC:5.3.1.23]	cbr:CBG11572	Metabolism; Amino Acid Metabolism; Cysteine and methionine metabolism	4e-41
maker-scaffold2390-augustus-gene-0.8-mRNA-1	path:ko00270	K00016	L-lactate dehydrogenase [EC:1.1.1.27]	cel:F13D12.2	Metabolism; Amino Acid Metabolism; Cysteine and methionine metabolism	6e-31
snap-C455415-abinit-gene-0.1-mRNA-1	path:ko00270	K01697	cystathionine beta-synthase [EC:4.2.1.22]	cel:F54A3.4	Metabolism; Amino Acid Metabolism; Cysteine and methionine metabolism	3e-73
maker-C208897-snap-gene-0.1-mRNA-1	path:ko00270	K01738	cysteine synthase A [EC:2.5.1.47]	pru:PRU_2792	Metabolism; Amino Acid Metabolism; Cysteine and methionine metabolism	7e-28
maker-scaffold2104-snap-gene-0.12-mRNA-1	path:ko00270	K01011	thiosulfate/3-mercaptopyruvate sulfurtransferase [EC:2.8.1.1 2.8.1.2]	cel:D2023.5	Metabolism; Amino Acid Metabolism; Cysteine and methionine metabolism	1e-35
maker-C470441-snap-gene-0.16-mRNA-1	path:ko00270	K00547	homocysteine S-methyltransferase [EC:2.1.1.10]	api:100159972	Metabolism; Amino Acid Metabolism; Cysteine and methionine metabolism	2e-23
maker-scaffold16080-snap-gene-0.8-mRNA-1	path:ko00270	K01697	cystathionine beta-synthase [EC:4.2.1.22]	mbr:MONBRDRAFT_14886	Metabolism; Amino Acid Metabolism; Cysteine and methionine metabolism	1e-09
snap-C276815-abinit-gene-0.0-mRNA-1	path:ko00270	K01738	cysteine synthase A [EC:2.5.1.47]	pru:PRU_2792	Metabolism; Amino Acid Metabolism; Cysteine and methionine metabolism	9e-32
maker-C303911-snap-gene-0.1-mRNA-1	path:ko00270	K00456	cysteine dioxygenase [EC:1.13.11.20]	acs:100562760	Metabolism; Amino Acid Metabolism; Cysteine and methionine metabolism	2e-21
augustus-C117905-abinit-gene-0.0-mRNA-1	path:ko00270	K01251	adenosylhomocysteinase [EC:3.3.1.1]	ssy:SLG_23600	Metabolism; Amino Acid Metabolism; Cysteine and methionine metabolism	6e-34
maker-scaffold4159-augustus-gene-0.11-mRNA-1	path:ko00270	K01251	adenosylhomocysteinase [EC:3.3.1.1]	api:100162779	Metabolism; Amino Acid Metabolism; Cysteine and methionine metabolism	3e-135
snap-C341501-abinit-gene-0.0-mRNA-1	path:ko00270	K00789	S-adenosylmethionine synthetase [EC:2.5.1.6]	mmy:MSC_0492	Metabolism; Amino Acid Metabolism; Cysteine and methionine metabolism	2e-68
maker-scaffold6010-snap-gene-0.16-mRNA-1	path:ko00270	K01251	adenosylhomocysteinase [EC:3.3.1.1]	isc:IscW_ISCW015944	Metabolism; Amino Acid Metabolism; Cysteine and methionine metabolism	1e-22
maker-scaffold16080-snap-gene-0.7-mRNA-1	path:ko00270	K01697	cystathionine beta-synthase [EC:4.2.1.22]	cbr:CBG01937	Metabolism; Amino Acid Metabolism; Cysteine and methionine metabolism	2e-10
snap-scaffold4644-abinit-gene-0.11-mRNA-1	path:ko00270	K00789	S-adenosylmethionine synthetase [EC:2.5.1.6]	cel:C06E7.3	Metabolism; Amino Acid Metabolism; Cysteine and methionine metabolism	7e-150
augustus-C466755-abinit-gene-0.0-mRNA-1	path:ko00270	K01611	S-adenosylmethionine decarboxylase [EC:4.1.1.50]	cel:F47G4.7	Metabolism; Amino Acid Metabolism; Cysteine and methionine metabolism	6e-23
maker-C333195-augustus-gene-0.2-mRNA-1	path:ko00270	K01697	cystathionine beta-synthase [EC:4.2.1.22]	nvi:100115316	Metabolism; Amino Acid Metabolism; Cysteine and methionine metabolism	3e-11
maker-scaffold15306-snap-gene-0.9-mRNA-1	path:ko00270	K01738	cysteine synthase A [EC:2.5.1.47]	cbr:CBG00986	Metabolism; Amino Acid Metabolism; Cysteine and methionine metabolism	5e-40
maker-scaffold1795-augustus-gene-0.19-mRNA-1	path:ko00270	K01738	cysteine synthase A [EC:2.5.1.47]	cbr:CBG01953	Metabolism; Amino Acid Metabolism; Cysteine and methionine metabolism	6e-73
maker-scaffold7139-snap-gene-0.14-mRNA-1	path:ko00280	K07508	acetyl-CoA acyltransferase 2 [EC:2.3.1.16]	cbr:CBG24278	Metabolism; Amino Acid Metabolism; Valine, leucine and isoleucine degradation	7e-137
maker-scaffold12970-snap-gene-0.17-mRNA-1	path:ko00280	K01969	3-methylcrotonyl-CoA carboxylase beta subunit [EC:6.4.1.4]	cbr:CBG06810	Metabolism; Amino Acid Metabolism; Valine, leucine and isoleucine degradation	1e-10
maker-scaffold11328-snap-gene-0.34-mRNA-1	path:ko00280	K01640	hydroxymethylglutaryl-CoA lyase [EC:4.1.3.4]	cel:Y71G12B.10	Metabolism; Amino Acid Metabolism; Valine, leucine and isoleucine degradation	2e-87
maker-scaffold4783-augustus-gene-0.2-mRNA-1	path:ko00280	K01847	methylmalonyl-CoA mutase [EC:5.4.99.2]	cbr:CBG03603	Metabolism; Amino Acid Metabolism; Valine, leucine and isoleucine degradation	3e-151
snap-C161953-abinit-gene-0.0-mRNA-1	path:ko00280	K00140	malonate-semialdehyde dehydrogenase (acetylating) / methylmalonate-semialdehyde dehydrogenase [EC:1.2.1.18 1.2.1.27]	pak:HMPREF0675_3499	Metabolism; Amino Acid Metabolism; Valine, leucine and isoleucine degradation	1e-27
maker-scaffold834-augustus-gene-0.10-mRNA-1	path:ko00280	K14085	aldehyde dehydrogenase family 7 member A1 [EC:1.2.1.31 1.2.1.8 1.2.1.3]	cel:F01F1.6	Metabolism; Amino Acid Metabolism; Valine, leucine and isoleucine degradation	0
maker-scaffold2055-snap-gene-0.22-mRNA-1	path:ko00280	K00382	dihydrolipoamide dehydrogenase [EC:1.8.1.4]	cel:LLC1.3	Metabolism; Amino Acid Metabolism; Valine, leucine and isoleucine degradation	2e-134
snap-scaffold19575-abinit-gene-0.12-mRNA-1	path:ko00280	K00020	3-hydroxyisobutyrate dehydrogenase [EC:1.1.1.31]	cbr:CBG05595	Metabolism; Amino Acid Metabolism; Valine, leucine and isoleucine degradation	2e-108
maker-scaffold12423-snap-gene-0.3-mRNA-1	path:ko00280	K00253	isovaleryl-CoA dehydrogenase [EC:1.3.8.4]	cel:C02B10.1	Metabolism; Amino Acid Metabolism; Valine, leucine and isoleucine degradation	3e-51
maker-scaffold19728-snap-gene-0.17-mRNA-1	path:ko00280	K00253	isovaleryl-CoA dehydrogenase [EC:1.3.8.4]	cel:C02B10.1	Metabolism; Amino Acid Metabolism; Valine, leucine and isoleucine degradation	1e-149
augustus-C457973-abinit-gene-0.0-mRNA-1	path:ko00280	K01966	propionyl-CoA carboxylase beta chain [EC:6.4.1.3]	cbr:CBG14130	Metabolism; Amino Acid Metabolism; Valine, leucine and isoleucine degradation	2e-30
maker-scaffold16293-snap-gene-0.3-mRNA-1	path:ko00280	K00140	malonate-semialdehyde dehydrogenase (acetylating) / methylmalonate-semialdehyde dehydrogenase [EC:1.2.1.18 1.2.1.27]	cel:F13D12.4	Metabolism; Amino Acid Metabolism; Valine, leucine and isoleucine degradation	4e-61
maker-scaffold6848-snap-gene-0.8-mRNA-1	path:ko00280	K00022	3-hydroxyacyl-CoA dehydrogenase [EC:1.1.1.35]	cbr:CBG16139	Metabolism; Amino Acid Metabolism; Valine, leucine and isoleucine degradation	2e-82
maker-scaffold8-snap-gene-0.6-mRNA-1	path:ko00280	K00149	aldehyde dehydrogenase family 9 member A1 [EC:1.2.1.47 1.2.1.3]	cel:Y69F12A.2	Metabolism; Amino Acid Metabolism; Valine, leucine and isoleucine degradation	1e-111
maker-C392967-snap-gene-0.3-mRNA-1	path:ko00280	K00167	2-oxoisovalerate dehydrogenase E1 component, beta subunit [EC:1.2.4.4]	bmy:Bm1_56495	Metabolism; Amino Acid Metabolism; Valine, leucine and isoleucine degradation	1e-60
maker-C452051-augustus-gene-0.2-mRNA-1	path:ko00280	K00140	malonate-semialdehyde dehydrogenase (acetylating) / methylmalonate-semialdehyde dehydrogenase [EC:1.2.1.18 1.2.1.27]	cel:F13D12.4	Metabolism; Amino Acid Metabolism; Valine, leucine and isoleucine degradation	2e-52
maker-scaffold12970-snap-gene-0.16-mRNA-1	path:ko00280	K07508	acetyl-CoA acyltransferase 2 [EC:2.3.1.16]	cel:F53A2.7	Metabolism; Amino Acid Metabolism; Valine, leucine and isoleucine degradation	1e-53
augustus-scaffold13739-abinit-gene-0.0-mRNA-1	path:ko00280	K00382	dihydrolipoamide dehydrogenase [EC:1.8.1.4]	cel:LLC1.3	Metabolism; Amino Acid Metabolism; Valine, leucine and isoleucine degradation	6e-101
augustus-C465901-abinit-gene-0.0-mRNA-1	path:ko00280	K00140	malonate-semialdehyde dehydrogenase (acetylating) / methylmalonate-semialdehyde dehydrogenase [EC:1.2.1.18 1.2.1.27]	cel:F13D12.4	Metabolism; Amino Acid Metabolism; Valine, leucine and isoleucine degradation	0
maker-scaffold13669-augustus-gene-0.2-mRNA-1	path:ko00280	K01847	methylmalonyl-CoA mutase [EC:5.4.99.2]	cbr:CBG03603	Metabolism; Amino Acid Metabolism; Valine, leucine and isoleucine degradation	2e-97
maker-scaffold13669-augustus-gene-0.2-mRNA-2	path:ko00280	K01847	methylmalonyl-CoA mutase [EC:5.4.99.2]	cbr:CBG03603	Metabolism; Amino Acid Metabolism; Valine, leucine and isoleucine degradation	2e-98
maker-C368309-augustus-gene-0.0-mRNA-1	path:ko00280	K00140	malonate-semialdehyde dehydrogenase (acetylating) / methylmalonate-semialdehyde dehydrogenase [EC:1.2.1.18 1.2.1.27]	cbr:CBG03134	Metabolism; Amino Acid Metabolism; Valine, leucine and isoleucine degradation	2e-16
maker-scaffold19020-snap-gene-0.22-mRNA-1	path:ko00280	K01847	methylmalonyl-CoA mutase [EC:5.4.99.2]	cbr:CBG03603	Metabolism; Amino Acid Metabolism; Valine, leucine and isoleucine degradation	0
maker-scaffold15208-snap-gene-0.12-mRNA-1	path:ko00280	K01969	3-methylcrotonyl-CoA carboxylase beta subunit [EC:6.4.1.4]	cbr:CBG06810	Metabolism; Amino Acid Metabolism; Valine, leucine and isoleucine degradation	0
maker-C462249-augustus-gene-0.3-mRNA-1	path:ko00280	K09478	short/branched chain acyl-CoA dehydrogenase [EC:1.3.99.12]	cel:K06A5.6	Metabolism; Amino Acid Metabolism; Valine, leucine and isoleucine degradation	5e-105
augustus-scaffold17592-abinit-gene-1.3-mRNA-1	path:ko00280	K05607	methylglutaconyl-CoA hydratase [EC:4.2.1.18]	cbr:CBG23911	Metabolism; Amino Acid Metabolism; Valine, leucine and isoleucine degradation	3e-28
maker-scaffold2483-snap-gene-0.16-mRNA-1	path:ko00280	K07509	acetyl-CoA acyltransferase [EC:2.3.1.16]	cel:B0303.3	Metabolism; Amino Acid Metabolism; Valine, leucine and isoleucine degradation	2e-149
maker-C419865-snap-gene-0.2-mRNA-1	path:ko00280	K07508	acetyl-CoA acyltransferase 2 [EC:2.3.1.16]	cel:F53A2.7	Metabolism; Amino Acid Metabolism; Valine, leucine and isoleucine degradation	2e-26
maker-C472253-augustus-gene-1.10-mRNA-1	path:ko00280	K00626	acetyl-CoA C-acetyltransferase [EC:2.3.1.9]	cbr:CBG24740	Metabolism; Amino Acid Metabolism; Valine, leucine and isoleucine degradation	5e-106
maker-C472253-augustus-gene-1.10-mRNA-2	path:ko00280	K00626	acetyl-CoA C-acetyltransferase [EC:2.3.1.9]	cel:T02G5.8	Metabolism; Amino Acid Metabolism; Valine, leucine and isoleucine degradation	1e-74
augustus-scaffold8793-abinit-gene-0.1-mRNA-1	path:ko00280	K07511	enoyl-CoA hydratase [EC:4.2.1.17]	cbr:CBG10003	Metabolism; Amino Acid Metabolism; Valine, leucine and isoleucine degradation	2e-101
maker-C419683-snap-gene-0.3-mRNA-1	path:ko00280	K00140	malonate-semialdehyde dehydrogenase (acetylating) / methylmalonate-semialdehyde dehydrogenase [EC:1.2.1.18 1.2.1.27]	mdo:100024064	Metabolism; Amino Acid Metabolism; Valine, leucine and isoleucine degradation	3e-47
snap-scaffold9338-abinit-gene-0.2-mRNA-1	path:ko00280	K01965	propionyl-CoA carboxylase alpha chain [EC:6.4.1.3]	cbr:CBG16755	Metabolism; Amino Acid Metabolism; Valine, leucine and isoleucine degradation	5e-66
maker-scaffold14435-snap-gene-0.19-mRNA-1	path:ko00280	K09699	2-oxoisovalerate dehydrogenase E2 component (dihydrolipoyl transacylase) [EC:2.3.1.168]	bmy:Bm1_43910	Metabolism; Amino Acid Metabolism; Valine, leucine and isoleucine degradation	2e-23
maker-C437819-snap-gene-0.2-mRNA-1	path:ko00280	K11538	isobutyryl-CoA dehydrogenase [EC:1.3.99.-]	cbr:CBG07125	Metabolism; Amino Acid Metabolism; Valine, leucine and isoleucine degradation	2e-19
maker-C468777-augustus-gene-0.10-mRNA-1	path:ko00280	K01847	methylmalonyl-CoA mutase [EC:5.4.99.2]	nve:NEMVE_v1g238314	Metabolism; Amino Acid Metabolism; Valine, leucine and isoleucine degradation	1e-162
maker-C468777-augustus-gene-0.10-mRNA-2	path:ko00280	K01847	methylmalonyl-CoA mutase [EC:5.4.99.2]	cbr:CBG03603	Metabolism; Amino Acid Metabolism; Valine, leucine and isoleucine degradation	0
maker-scaffold576-augustus-gene-0.14-mRNA-1	path:ko00280	K00166	2-oxoisovalerate dehydrogenase E1 component, alpha subunit [EC:1.2.4.4]	cel:Y39E4A.3	Metabolism; Amino Acid Metabolism; Valine, leucine and isoleucine degradation	1e-155
maker-scaffold18469-augustus-gene-0.11-mRNA-1	path:ko00280	K13524	4-aminobutyrate aminotransferase / (S)-3-amino-2-methylpropionate transaminase [EC:2.6.1.19 2.6.1.22]	cbr:CBG03400	Metabolism; Amino Acid Metabolism; Valine, leucine and isoleucine degradation	1e-59
augustus-C462229-abinit-gene-0.0-mRNA-1	path:ko00280	K00140	malonate-semialdehyde dehydrogenase (acetylating) / methylmalonate-semialdehyde dehydrogenase [EC:1.2.1.18 1.2.1.27]	cel:F13D12.4	Metabolism; Amino Acid Metabolism; Valine, leucine and isoleucine degradation	1e-103
snap-C342983-abinit-gene-0.1-mRNA-1	path:ko00280	K01966	propionyl-CoA carboxylase beta chain [EC:6.4.1.3]	pru:PRU_1231	Metabolism; Amino Acid Metabolism; Valine, leucine and isoleucine degradation	2e-42
augustus-C198583-abinit-gene-0.0-mRNA-1	path:ko00280	K00140	malonate-semialdehyde dehydrogenase (acetylating) / methylmalonate-semialdehyde dehydrogenase [EC:1.2.1.18 1.2.1.27]	pac:PPA0461	Metabolism; Amino Acid Metabolism; Valine, leucine and isoleucine degradation	7e-42
snap-scaffold9338-abinit-gene-0.8-mRNA-1	path:ko00280	K01965	propionyl-CoA carboxylase alpha chain [EC:6.4.1.3]	cel:F27D9.5	Metabolism; Amino Acid Metabolism; Valine, leucine and isoleucine degradation	2e-54
augustus-scaffold8408-abinit-gene-0.1-mRNA-1	path:ko00280	K05606	methylmalonyl-CoA/ethylmalonyl-CoA epimerase [EC:5.1.99.1]	cel:D2030.5	Metabolism; Amino Acid Metabolism; Valine, leucine and isoleucine degradation	6e-61
maker-scaffold6669-snap-gene-1.18-mRNA-1	path:ko00280	K01692	enoyl-CoA hydratase [EC:4.2.1.17]	pdx:Psed_3213	Metabolism; Amino Acid Metabolism; Valine, leucine and isoleucine degradation	8e-11
maker-scaffold18320-augustus-gene-0.15-mRNA-2	path:ko00280	K09478	short/branched chain acyl-CoA dehydrogenase [EC:1.3.99.12]	cel:K06A5.6	Metabolism; Amino Acid Metabolism; Valine, leucine and isoleucine degradation	4e-152
maker-C368293-augustus-gene-0.1-mRNA-1	path:ko00280	K01968	3-methylcrotonyl-CoA carboxylase alpha subunit [EC:6.4.1.4]	cbr:CBG03464	Metabolism; Amino Acid Metabolism; Valine, leucine and isoleucine degradation	2e-10
maker-scaffold6473-augustus-gene-0.7-mRNA-1	path:ko00280	K01641	hydroxymethylglutaryl-CoA synthase [EC:2.3.3.10]	cel:F25B4.6	Metabolism; Amino Acid Metabolism; Valine, leucine and isoleucine degradation	1e-125
snap-scaffold3031-abinit-gene-0.8-mRNA-1	path:ko00280	K01027	3-oxoacid CoA-transferase [EC:2.8.3.5]	cel:C05C10.3	Metabolism; Amino Acid Metabolism; Valine, leucine and isoleucine degradation	3e-147
maker-C455445-augustus-gene-0.2-mRNA-1	path:ko00280	K00140	malonate-semialdehyde dehydrogenase (acetylating) / methylmalonate-semialdehyde dehydrogenase [EC:1.2.1.18 1.2.1.27]	cel:F13D12.4	Metabolism; Amino Acid Metabolism; Valine, leucine and isoleucine degradation	1e-08
maker-scaffold9697-augustus-gene-0.16-mRNA-1	path:ko00280	K00826	branched-chain amino acid aminotransferase [EC:2.6.1.42]	cbr:CBG00050	Metabolism; Amino Acid Metabolism; Valine, leucine and isoleucine degradation	6e-143
maker-scaffold15917-snap-gene-0.16-mRNA-1	path:ko00280	K05605	3-hydroxyisobutyryl-CoA hydrolase [EC:3.1.2.4]	cbr:CBG24044	Metabolism; Amino Acid Metabolism; Valine, leucine and isoleucine degradation	1e-93
maker-scaffold3175-snap-gene-0.13-mRNA-1	path:ko00280	K00249	acyl-CoA dehydrogenase [EC:1.3.8.7]	cel:K09H11.1	Metabolism; Amino Acid Metabolism; Valine, leucine and isoleucine degradation	2e-180
maker-scaffold18320-augustus-gene-0.15-mRNA-1	path:ko00280	K09478	short/branched chain acyl-CoA dehydrogenase [EC:1.3.99.12]	cbr:CBG12633	Metabolism; Amino Acid Metabolism; Valine, leucine and isoleucine degradation	3e-136
snap-C184597-abinit-gene-0.1-mRNA-1	path:ko00280	K01966	propionyl-CoA carboxylase beta chain [EC:6.4.1.3]	ssy:SLG_24740	Metabolism; Amino Acid Metabolism; Valine, leucine and isoleucine degradation	4e-45
maker-scaffold1910-snap-gene-1.24-mRNA-1	path:ko00280	K00826	branched-chain amino acid aminotransferase [EC:2.6.1.42]	xtr:448409	Metabolism; Amino Acid Metabolism; Valine, leucine and isoleucine degradation	5e-92
maker-scaffold10999-augustus-gene-0.2-mRNA-1	path:ko00280	K00128	aldehyde dehydrogenase (NAD+) [EC:1.2.1.3]	cbr:CBG23008	Metabolism; Amino Acid Metabolism; Valine, leucine and isoleucine degradation	2e-39
maker-scaffold11528-snap-gene-0.3-mRNA-1	path:ko00280	K00253	isovaleryl-CoA dehydrogenase [EC:1.3.8.4]	cel:C02B10.1	Metabolism; Amino Acid Metabolism; Valine, leucine and isoleucine degradation	3e-51
snap-C439959-abinit-gene-0.0-mRNA-1	path:ko00280	K14085	aldehyde dehydrogenase family 7 member A1 [EC:1.2.1.31 1.2.1.8 1.2.1.3]	cbr:CBG09070	Metabolism; Amino Acid Metabolism; Valine, leucine and isoleucine degradation	2e-53
maker-scaffold5318-augustus-gene-0.7-mRNA-1	path:ko00280	K00128	aldehyde dehydrogenase (NAD+) [EC:1.2.1.3]	cbr:CBG18932	Metabolism; Amino Acid Metabolism; Valine, leucine and isoleucine degradation	2e-50
maker-scaffold1256-augustus-gene-0.6-mRNA-1	path:ko00280	K00149	aldehyde dehydrogenase family 9 member A1 [EC:1.2.1.47 1.2.1.3]	cbr:CBG09190	Metabolism; Amino Acid Metabolism; Valine, leucine and isoleucine degradation	3e-127
maker-scaffold4485-augustus-gene-0.3-mRNA-2	path:ko00280	K11538	isobutyryl-CoA dehydrogenase [EC:1.3.99.-]	cel:F28A10.6	Metabolism; Amino Acid Metabolism; Valine, leucine and isoleucine degradation	1e-61
maker-scaffold4485-augustus-gene-0.3-mRNA-1	path:ko00280	K11538	isobutyryl-CoA dehydrogenase [EC:1.3.99.-]	cbr:CBG07125	Metabolism; Amino Acid Metabolism; Valine, leucine and isoleucine degradation	6e-79
maker-scaffold2855-snap-gene-0.17-mRNA-1	path:ko00280	K00022	3-hydroxyacyl-CoA dehydrogenase [EC:1.1.1.35]	cel:R09B5.6	Metabolism; Amino Acid Metabolism; Valine, leucine and isoleucine degradation	5e-62
maker-scaffold17040-augustus-gene-0.0-mRNA-1	path:ko00280	K00128	aldehyde dehydrogenase (NAD+) [EC:1.2.1.3]	cel:T05H4.13	Metabolism; Amino Acid Metabolism; Valine, leucine and isoleucine degradation	9e-09
maker-scaffold8650-augustus-gene-0.3-mRNA-1	path:ko00280	K00022	3-hydroxyacyl-CoA dehydrogenase [EC:1.1.1.35]	cel:F01G10.2	Metabolism; Amino Acid Metabolism; Valine, leucine and isoleucine degradation	2e-86
maker-scaffold10540-snap-gene-0.4-mRNA-1	path:ko00280	K07508	acetyl-CoA acyltransferase 2 [EC:2.3.1.16]	cel:F53A2.7	Metabolism; Amino Acid Metabolism; Valine, leucine and isoleucine degradation	5e-36
maker-C469765-augustus-gene-0.11-mRNA-1	path:ko00280	K05607	methylglutaconyl-CoA hydratase [EC:4.2.1.18]	cbr:CBG23911	Metabolism; Amino Acid Metabolism; Valine, leucine and isoleucine degradation	2e-17
maker-scaffold15082-augustus-gene-0.12-mRNA-1	path:ko00280	K00149	aldehyde dehydrogenase family 9 member A1 [EC:1.2.1.47 1.2.1.3]	cel:Y69F12A.2	Metabolism; Amino Acid Metabolism; Valine, leucine and isoleucine degradation	1e-17
maker-C470867-snap-gene-0.21-mRNA-1	path:ko00280	K00140	malonate-semialdehyde dehydrogenase (acetylating) / methylmalonate-semialdehyde dehydrogenase [EC:1.2.1.18 1.2.1.27]	cel:F13D12.4	Metabolism; Amino Acid Metabolism; Valine, leucine and isoleucine degradation	2e-129
maker-C408499-snap-gene-0.3-mRNA-1	path:ko00280	K00128	aldehyde dehydrogenase (NAD+) [EC:1.2.1.3]	cel:F54D8.3	Metabolism; Amino Acid Metabolism; Valine, leucine and isoleucine degradation	1e-83
maker-C413029-snap-gene-0.2-mRNA-1	path:ko00280	K00140	malonate-semialdehyde dehydrogenase (acetylating) / methylmalonate-semialdehyde dehydrogenase [EC:1.2.1.18 1.2.1.27]	cel:F13D12.4	Metabolism; Amino Acid Metabolism; Valine, leucine and isoleucine degradation	2e-21
maker-C428055-snap-gene-0.2-mRNA-1	path:ko00280	K01966	propionyl-CoA carboxylase beta chain [EC:6.4.1.3]	pru:PRU_1231	Metabolism; Amino Acid Metabolism; Valine, leucine and isoleucine degradation	0
maker-scaffold10087-snap-gene-0.3-mRNA-1	path:ko00280	K00128	aldehyde dehydrogenase (NAD+) [EC:1.2.1.3]	cbr:CBG23008	Metabolism; Amino Acid Metabolism; Valine, leucine and isoleucine degradation	1e-10
augustus-scaffold1827-abinit-gene-0.0-mRNA-1	path:ko00280	K00128	aldehyde dehydrogenase (NAD+) [EC:1.2.1.3]	cbr:CBG23008	Metabolism; Amino Acid Metabolism; Valine, leucine and isoleucine degradation	2e-41
maker-scaffold10959-snap-gene-0.3-mRNA-1	path:ko00280	K09478	short/branched chain acyl-CoA dehydrogenase [EC:1.3.99.12]	cel:K06A5.6	Metabolism; Amino Acid Metabolism; Valine, leucine and isoleucine degradation	2e-92
maker-scaffold1827-snap-gene-0.18-mRNA-1	path:ko00280	K00128	aldehyde dehydrogenase (NAD+) [EC:1.2.1.3]	dpe:Dper_GL26144	Metabolism; Amino Acid Metabolism; Valine, leucine and isoleucine degradation	8e-23
maker-scaffold14435-snap-gene-0.15-mRNA-1	path:ko00280	K09699	2-oxoisovalerate dehydrogenase E2 component (dihydrolipoyl transacylase) [EC:2.3.1.168]	cbr:CBG03281	Metabolism; Amino Acid Metabolism; Valine, leucine and isoleucine degradation	1e-87
maker-scaffold4893-augustus-gene-0.2-mRNA-1	path:ko00280	K00140	malonate-semialdehyde dehydrogenase (acetylating) / methylmalonate-semialdehyde dehydrogenase [EC:1.2.1.18 1.2.1.27]	cel:F13D12.4	Metabolism; Amino Acid Metabolism; Valine, leucine and isoleucine degradation	1e-24
maker-scaffold10198-snap-gene-1.12-mRNA-1	path:ko00280	K01027	3-oxoacid CoA-transferase [EC:2.8.3.5]	cel:C05C10.3	Metabolism; Amino Acid Metabolism; Valine, leucine and isoleucine degradation	7e-172
maker-C300873-augustus-gene-0.0-mRNA-1	path:ko00280	K14085	aldehyde dehydrogenase family 7 member A1 [EC:1.2.1.31 1.2.1.8 1.2.1.3]	cel:F01F1.6	Metabolism; Amino Acid Metabolism; Valine, leucine and isoleucine degradation	4e-08
maker-scaffold1827-snap-gene-0.19-mRNA-1	path:ko00280	K00128	aldehyde dehydrogenase (NAD+) [EC:1.2.1.3]	cel:F54D8.3	Metabolism; Amino Acid Metabolism; Valine, leucine and isoleucine degradation	2e-152
snap-scaffold15092-abinit-gene-0.3-mRNA-1	path:ko00280	K01966	propionyl-CoA carboxylase beta chain [EC:6.4.1.3]	cel:F52E4.1	Metabolism; Amino Acid Metabolism; Valine, leucine and isoleucine degradation	2e-101
maker-C467583-snap-gene-0.6-mRNA-1	path:ko00280	K13524	4-aminobutyrate aminotransferase / (S)-3-amino-2-methylpropionate transaminase [EC:2.6.1.19 2.6.1.22]	cbr:CBG03400	Metabolism; Amino Acid Metabolism; Valine, leucine and isoleucine degradation	0
maker-scaffold479-snap-gene-0.8-mRNA-1	path:ko00280	K00128	aldehyde dehydrogenase (NAD+) [EC:1.2.1.3]	cel:F54D8.3	Metabolism; Amino Acid Metabolism; Valine, leucine and isoleucine degradation	9e-69
maker-scaffold5318-augustus-gene-0.5-mRNA-1	path:ko00280	K00128	aldehyde dehydrogenase (NAD+) [EC:1.2.1.3]	cel:T05H4.13	Metabolism; Amino Acid Metabolism; Valine, leucine and isoleucine degradation	4e-115
maker-scaffold8288-snap-gene-0.25-mRNA-1	path:ko00280	K00128	aldehyde dehydrogenase (NAD+) [EC:1.2.1.3]	cel:T05H4.13	Metabolism; Amino Acid Metabolism; Valine, leucine and isoleucine degradation	1e-70
maker-scaffold5042-snap-gene-0.15-mRNA-1	path:ko00280	K00128	aldehyde dehydrogenase (NAD+) [EC:1.2.1.3]	cbr:CBG18932	Metabolism; Amino Acid Metabolism; Valine, leucine and isoleucine degradation	7e-108
snap-scaffold3031-abinit-gene-0.10-mRNA-1	path:ko00280	K01027	3-oxoacid CoA-transferase [EC:2.8.3.5]	cel:C05C10.3	Metabolism; Amino Acid Metabolism; Valine, leucine and isoleucine degradation	1e-25
augustus-scaffold9306-abinit-gene-0.0-mRNA-1	path:ko00280	K07515	enoyl-CoA hydratase / long-chain 3-hydroxyacyl-CoA dehydrogenase [EC:4.2.1.17 1.1.1.211]	cbr:CBG12562	Metabolism; Amino Acid Metabolism; Valine, leucine and isoleucine degradation	0
maker-C470371-augustus-gene-0.7-mRNA-1	path:ko00280	K00140	malonate-semialdehyde dehydrogenase (acetylating) / methylmalonate-semialdehyde dehydrogenase [EC:1.2.1.18 1.2.1.27]	cel:F13D12.4	Metabolism; Amino Acid Metabolism; Valine, leucine and isoleucine degradation	7e-104
maker-scaffold11328-snap-gene-0.34-mRNA-1	path:ko00281	K01640	hydroxymethylglutaryl-CoA lyase [EC:4.1.3.4]	cel:Y71G12B.10	Metabolism; Metabolism of Terpenoids and Polyketides; Geraniol degradation	2e-87
maker-scaffold541-augustus-gene-0.15-mRNA-1	path:ko00281	K11731	citronellyl-CoA dehydrogenase [EC:1.3.99.-]	rpf:Rpic12D_0114	Metabolism; Metabolism of Terpenoids and Polyketides; Geraniol degradation	3e-58
maker-scaffold541-augustus-gene-0.15-mRNA-2	path:ko00281	K11731	citronellyl-CoA dehydrogenase [EC:1.3.99.-]	rpf:Rpic12D_0114	Metabolism; Metabolism of Terpenoids and Polyketides; Geraniol degradation	4e-58
maker-scaffold6848-snap-gene-0.8-mRNA-1	path:ko00281	K00022	3-hydroxyacyl-CoA dehydrogenase [EC:1.1.1.35]	cbr:CBG16139	Metabolism; Metabolism of Terpenoids and Polyketides; Geraniol degradation	2e-82
snap-C250433-abinit-gene-0.0-mRNA-1	path:ko00281	K00257	E1.3.99.-	pac:PPA2216	Metabolism; Metabolism of Terpenoids and Polyketides; Geraniol degradation	4e-43
maker-scaffold6669-snap-gene-1.18-mRNA-1	path:ko00281	K01692	enoyl-CoA hydratase [EC:4.2.1.17]	pdx:Psed_3213	Metabolism; Metabolism of Terpenoids and Polyketides; Geraniol degradation	8e-11
maker-scaffold2855-snap-gene-0.17-mRNA-1	path:ko00281	K00022	3-hydroxyacyl-CoA dehydrogenase [EC:1.1.1.35]	cel:R09B5.6	Metabolism; Metabolism of Terpenoids and Polyketides; Geraniol degradation	5e-62
maker-scaffold8650-augustus-gene-0.3-mRNA-1	path:ko00281	K00022	3-hydroxyacyl-CoA dehydrogenase [EC:1.1.1.35]	cel:F01G10.2	Metabolism; Metabolism of Terpenoids and Polyketides; Geraniol degradation	2e-86
maker-C249927-augustus-gene-0.1-mRNA-1	path:ko00290	K01754	threonine dehydratase [EC:4.3.1.19]	aga:AgaP_AGAP003571	Metabolism; Amino Acid Metabolism; Valine, leucine and isoleucine biosynthesis	3e-11
maker-scaffold674-snap-gene-0.13-mRNA-1	path:ko00290	K01754	threonine dehydratase [EC:4.3.1.19]	cel:Y51H7C.9	Metabolism; Amino Acid Metabolism; Valine, leucine and isoleucine biosynthesis	1e-85
augustus-scaffold11335-abinit-gene-0.0-mRNA-1	path:ko00290	K00162	pyruvate dehydrogenase E1 component subunit beta [EC:1.2.4.1]	cbr:CBG21051	Metabolism; Amino Acid Metabolism; Valine, leucine and isoleucine biosynthesis	1e-156
maker-scaffold9697-augustus-gene-0.16-mRNA-1	path:ko00290	K00826	branched-chain amino acid aminotransferase [EC:2.6.1.42]	cbr:CBG00050	Metabolism; Amino Acid Metabolism; Valine, leucine and isoleucine biosynthesis	6e-143
maker-scaffold8809-snap-gene-0.21-mRNA-1	path:ko00290	K01754	threonine dehydratase [EC:4.3.1.19]	cel:K01C8.1	Metabolism; Amino Acid Metabolism; Valine, leucine and isoleucine biosynthesis	3e-75
maker-scaffold1910-snap-gene-1.24-mRNA-1	path:ko00290	K00826	branched-chain amino acid aminotransferase [EC:2.6.1.42]	xtr:448409	Metabolism; Amino Acid Metabolism; Valine, leucine and isoleucine biosynthesis	5e-92
snap-scaffold8674-abinit-gene-0.1-mRNA-1	path:ko00290	K00162	pyruvate dehydrogenase E1 component subunit beta [EC:1.2.4.1]	cbr:CBG21051	Metabolism; Amino Acid Metabolism; Valine, leucine and isoleucine biosynthesis	1e-50
maker-scaffold9503-augustus-gene-0.13-mRNA-1	path:ko00290	K00161	pyruvate dehydrogenase E1 component subunit alpha [EC:1.2.4.1]	cel:T05H10.6	Metabolism; Amino Acid Metabolism; Valine, leucine and isoleucine biosynthesis	4e-112
maker-scaffold834-augustus-gene-0.10-mRNA-1	path:ko00300	K14085	aldehyde dehydrogenase family 7 member A1 [EC:1.2.1.31 1.2.1.8 1.2.1.3]	cel:F01F1.6	Metabolism; Amino Acid Metabolism; Lysine biosynthesis	0
snap-C118001-abinit-gene-0.0-mRNA-1	path:ko00300	K01439	succinyl-diaminopimelate desuccinylase [EC:3.5.1.18]	lbh:Lbuc_1265	Metabolism; Amino Acid Metabolism; Lysine biosynthesis	2e-17
snap-C439959-abinit-gene-0.0-mRNA-1	path:ko00300	K14085	aldehyde dehydrogenase family 7 member A1 [EC:1.2.1.31 1.2.1.8 1.2.1.3]	cbr:CBG09070	Metabolism; Amino Acid Metabolism; Lysine biosynthesis	2e-53
maker-C300873-augustus-gene-0.0-mRNA-1	path:ko00300	K14085	aldehyde dehydrogenase family 7 member A1 [EC:1.2.1.31 1.2.1.8 1.2.1.3]	cel:F01F1.6	Metabolism; Amino Acid Metabolism; Lysine biosynthesis	4e-08
maker-C471787-augustus-gene-0.23-mRNA-1	path:ko00300	K14157	alpha-aminoadipic semialdehyde synthase [EC:1.5.1.8 1.5.1.9]	cbr:CBG13546	Metabolism; Amino Acid Metabolism; Lysine biosynthesis	0
maker-scaffold3470-augustus-gene-0.17-mRNA-1	path:ko00310	K11433	histone-lysine N-methyltransferase SETMAR [EC:2.1.1.43]	ptr:470738	Metabolism; Amino Acid Metabolism; Lysine degradation	5e-15
augustus-scaffold85-abinit-gene-0.0-mRNA-1	path:ko00310	K09188	histone-lysine N-methyltransferase MLL3 [EC:2.1.1.43]	bmy:Bm1_21795	Metabolism; Amino Acid Metabolism; Lysine degradation	8e-161
maker-scaffold1178-snap-gene-0.16-mRNA-1	path:ko00310	K13647	procollagen-lysine,2-oxoglutarate 5-dioxygenase, invertebrate [EC:1.14.11.4]	cel:F52H3.1	Metabolism; Amino Acid Metabolism; Lysine degradation	1e-69
maker-scaffold4772-snap-gene-0.23-mRNA-1	path:ko00310	K11429	histone-lysine N-methyltransferase SUV420H [EC:2.1.1.43]	cel:C32D5.5	Metabolism; Amino Acid Metabolism; Lysine degradation	1e-10
maker-scaffold18415-snap-gene-0.21-mRNA-1	path:ko00310	K11422	histone-lysine N-methyltransferase SETD1 [EC:2.1.1.43]	dmo:Dmoj_GI23985	Metabolism; Amino Acid Metabolism; Lysine degradation	6e-22
maker-scaffold15329-snap-gene-0.20-mRNA-1	path:ko00310	K11433	histone-lysine N-methyltransferase SETMAR [EC:2.1.1.43]	bta:534913	Metabolism; Amino Acid Metabolism; Lysine degradation	4e-34
maker-scaffold19009-augustus-gene-0.13-mRNA-1	path:ko00310	K00164	2-oxoglutarate dehydrogenase E1 component [EC:1.2.4.2]	spu:584775	Metabolism; Amino Acid Metabolism; Lysine degradation	2e-08
maker-scaffold834-augustus-gene-0.10-mRNA-1	path:ko00310	K14085	aldehyde dehydrogenase family 7 member A1 [EC:1.2.1.31 1.2.1.8 1.2.1.3]	cel:F01F1.6	Metabolism; Amino Acid Metabolism; Lysine degradation	0
snap-scaffold496-abinit-gene-1.18-mRNA-1	path:ko00310	K11433	histone-lysine N-methyltransferase SETMAR [EC:2.1.1.43]	ptr:470738	Metabolism; Amino Acid Metabolism; Lysine degradation	3e-08
maker-C466447-augustus-gene-0.5-mRNA-1	path:ko00310	K11421	histone-lysine N-methyltransferase SETDB [EC:2.1.1.43]	ame:409098	Metabolism; Amino Acid Metabolism; Lysine degradation	1e-29
snap-scaffold14990-abinit-gene-0.10-mRNA-1	path:ko00310	K00164	2-oxoglutarate dehydrogenase E1 component [EC:1.2.4.2]	cbr:CBG01737	Metabolism; Amino Acid Metabolism; Lysine degradation	0
maker-scaffold1342-snap-gene-0.3-mRNA-1	path:ko00310	K11420	euchromatic histone-lysine N-methyltransferase [EC:2.1.1.43]	bmy:Bm1_42825	Metabolism; Amino Acid Metabolism; Lysine degradation	8e-10
maker-scaffold2942-augustus-gene-0.18-mRNA-1	path:ko00310	K11433	histone-lysine N-methyltransferase SETMAR [EC:2.1.1.43]	mcc:703880	Metabolism; Amino Acid Metabolism; Lysine degradation	4e-11
maker-scaffold6848-snap-gene-0.8-mRNA-1	path:ko00310	K00022	3-hydroxyacyl-CoA dehydrogenase [EC:1.1.1.35]	cbr:CBG16139	Metabolism; Amino Acid Metabolism; Lysine degradation	2e-82
augustus-scaffold18505-abinit-gene-0.2-mRNA-1	path:ko00310	K11428	histone-lysine N-methyltransferase SETD8 [EC:2.1.1.43]	bmy:Bm1_00260	Metabolism; Amino Acid Metabolism; Lysine degradation	1e-39
maker-scaffold8-snap-gene-0.6-mRNA-1	path:ko00310	K00149	aldehyde dehydrogenase family 9 member A1 [EC:1.2.1.47 1.2.1.3]	cel:Y69F12A.2	Metabolism; Amino Acid Metabolism; Lysine degradation	1e-111
maker-scaffold18807-snap-gene-0.9-mRNA-1	path:ko00310	K11433	histone-lysine N-methyltransferase SETMAR [EC:2.1.1.43]	pon:100447656	Metabolism; Amino Acid Metabolism; Lysine degradation	2e-42
maker-C471213-snap-gene-0.24-mRNA-1	path:ko00310	K11433	histone-lysine N-methyltransferase SETMAR [EC:2.1.1.43]	mcc:703880	Metabolism; Amino Acid Metabolism; Lysine degradation	3e-27
maker-scaffold486-snap-gene-0.11-mRNA-1	path:ko00310	K00306	sarcosine oxidase / L-pipecolate oxidase [EC:1.5.3.1 1.5.3.7]	ssc:100515508	Metabolism; Amino Acid Metabolism; Lysine degradation	4e-31
maker-scaffold3191-snap-gene-0.43-mRNA-1	path:ko00310	K11423	histone-lysine N-methyltransferase SETD2 [EC:2.1.1.43]	api:100167890	Metabolism; Amino Acid Metabolism; Lysine degradation	3e-08
maker-scaffold2543-augustus-gene-0.20-mRNA-1	path:ko00310	K13647	procollagen-lysine,2-oxoglutarate 5-dioxygenase, invertebrate [EC:1.14.11.4]	cel:F52H3.1	Metabolism; Amino Acid Metabolism; Lysine degradation	4e-137
maker-scaffold2543-augustus-gene-0.20-mRNA-2	path:ko00310	K13647	procollagen-lysine,2-oxoglutarate 5-dioxygenase, invertebrate [EC:1.14.11.4]	cel:F52H3.1	Metabolism; Amino Acid Metabolism; Lysine degradation	1e-121
maker-scaffold2669-snap-gene-0.18-mRNA-1	path:ko00310	K11433	histone-lysine N-methyltransferase SETMAR [EC:2.1.1.43]	pon:100447656	Metabolism; Amino Acid Metabolism; Lysine degradation	1e-06
maker-scaffold19307-snap-gene-0.10-mRNA-1	path:ko00310	K06101	histone-lysine N-methyltransferase ASH1L [EC:2.1.1.43]	cel:T12F5.4	Metabolism; Amino Acid Metabolism; Lysine degradation	6e-138
maker-C472253-augustus-gene-1.10-mRNA-1	path:ko00310	K00626	acetyl-CoA C-acetyltransferase [EC:2.3.1.9]	cbr:CBG24740	Metabolism; Amino Acid Metabolism; Lysine degradation	5e-106
maker-C472253-augustus-gene-1.10-mRNA-2	path:ko00310	K00626	acetyl-CoA C-acetyltransferase [EC:2.3.1.9]	cel:T02G5.8	Metabolism; Amino Acid Metabolism; Lysine degradation	1e-74
augustus-scaffold8793-abinit-gene-0.1-mRNA-1	path:ko00310	K07511	enoyl-CoA hydratase [EC:4.2.1.17]	cbr:CBG10003	Metabolism; Amino Acid Metabolism; Lysine degradation	2e-101
maker-C467279-augustus-gene-0.9-mRNA-1	path:ko00310	K00658	2-oxoglutarate dehydrogenase E2 component (dihydrolipoamide succinyltransferase) [EC:2.3.1.61]	cel:W02F12.5	Metabolism; Amino Acid Metabolism; Lysine degradation	4e-94
maker-scaffold15481-augustus-gene-0.5-mRNA-1	path:ko00310	K11433	histone-lysine N-methyltransferase SETMAR [EC:2.1.1.43]	ptr:470738	Metabolism; Amino Acid Metabolism; Lysine degradation	3e-17
maker-scaffold19373-augustus-gene-0.8-mRNA-1	path:ko00310	K00471	gamma-butyrobetaine dioxygenase [EC:1.14.11.1]	cel:M05D6.7	Metabolism; Amino Acid Metabolism; Lysine degradation	3e-33
maker-scaffold1698-snap-gene-1.18-mRNA-1	path:ko00310	K11433	histone-lysine N-methyltransferase SETMAR [EC:2.1.1.43]	mcc:703880	Metabolism; Amino Acid Metabolism; Lysine degradation	1e-27
snap-scaffold15973-abinit-gene-0.2-mRNA-1	path:ko00310	K09189	histone-lysine N-methyltransferase MLL5 [EC:2.1.1.43]	tsp:Tsp_08530	Metabolism; Amino Acid Metabolism; Lysine degradation	7e-09
snap-scaffold5178-abinit-gene-0.13-mRNA-1	path:ko00310	K11433	histone-lysine N-methyltransferase SETMAR [EC:2.1.1.43]	pon:100447656	Metabolism; Amino Acid Metabolism; Lysine degradation	2e-38
maker-scaffold2774-snap-gene-0.13-mRNA-1	path:ko00310	K11433	histone-lysine N-methyltransferase SETMAR [EC:2.1.1.43]	mcc:703880	Metabolism; Amino Acid Metabolism; Lysine degradation	2e-28
maker-C287613-augustus-gene-0.0-mRNA-1	path:ko00310	K00164	2-oxoglutarate dehydrogenase E1 component [EC:1.2.4.2]	cbr:CBG01737	Metabolism; Amino Acid Metabolism; Lysine degradation	1e-21
maker-scaffold6669-snap-gene-1.18-mRNA-1	path:ko00310	K01692	enoyl-CoA hydratase [EC:4.2.1.17]	pdx:Psed_3213	Metabolism; Amino Acid Metabolism; Lysine degradation	8e-11
maker-scaffold15109-augustus-gene-0.13-mRNA-1	path:ko00310	K11433	histone-lysine N-methyltransferase SETMAR [EC:2.1.1.43]	bmy:Bm1_39620	Metabolism; Amino Acid Metabolism; Lysine degradation	1e-09
maker-scaffold4772-snap-gene-0.24-mRNA-1	path:ko00310	K11429	histone-lysine N-methyltransferase SUV420H [EC:2.1.1.43]	cbr:CBG02629	Metabolism; Amino Acid Metabolism; Lysine degradation	2e-50
maker-C416951-augustus-gene-0.1-mRNA-1	path:ko00310	K00164	2-oxoglutarate dehydrogenase E1 component [EC:1.2.4.2]	cel:T22B11.5	Metabolism; Amino Acid Metabolism; Lysine degradation	3e-28
maker-C466447-augustus-gene-0.4-mRNA-1	path:ko00310	K11421	histone-lysine N-methyltransferase SETDB [EC:2.1.1.43]	cel:R05D3.11	Metabolism; Amino Acid Metabolism; Lysine degradation	1e-54
snap-C462321-abinit-gene-0.2-mRNA-1	path:ko00310	K11433	histone-lysine N-methyltransferase SETMAR [EC:2.1.1.43]	cel:Y41D4B.12	Metabolism; Amino Acid Metabolism; Lysine degradation	8e-46
maker-scaffold10999-augustus-gene-0.2-mRNA-1	path:ko00310	K00128	aldehyde dehydrogenase (NAD+) [EC:1.2.1.3]	cbr:CBG23008	Metabolism; Amino Acid Metabolism; Lysine degradation	2e-39
maker-scaffold18428-snap-gene-0.7-mRNA-1	path:ko00310	K13647	procollagen-lysine,2-oxoglutarate 5-dioxygenase, invertebrate [EC:1.14.11.4]	cel:F52H3.1	Metabolism; Amino Acid Metabolism; Lysine degradation	5e-149
snap-C439959-abinit-gene-0.0-mRNA-1	path:ko00310	K14085	aldehyde dehydrogenase family 7 member A1 [EC:1.2.1.31 1.2.1.8 1.2.1.3]	cbr:CBG09070	Metabolism; Amino Acid Metabolism; Lysine degradation	2e-53
maker-scaffold5318-augustus-gene-0.7-mRNA-1	path:ko00310	K00128	aldehyde dehydrogenase (NAD+) [EC:1.2.1.3]	cbr:CBG18932	Metabolism; Amino Acid Metabolism; Lysine degradation	2e-50
maker-scaffold13358-snap-gene-0.18-mRNA-1	path:ko00310	K11433	histone-lysine N-methyltransferase SETMAR [EC:2.1.1.43]	ptr:470738	Metabolism; Amino Acid Metabolism; Lysine degradation	5e-30
maker-scaffold6894-snap-gene-0.16-mRNA-1	path:ko00310	K11422	histone-lysine N-methyltransferase SETD1 [EC:2.1.1.43]	cel:C26E6.9	Metabolism; Amino Acid Metabolism; Lysine degradation	5e-62
maker-scaffold19100-augustus-gene-0.9-mRNA-1	path:ko00310	K11421	histone-lysine N-methyltransferase SETDB [EC:2.1.1.43]	cel:R05D3.11	Metabolism; Amino Acid Metabolism; Lysine degradation	1e-15
maker-scaffold1256-augustus-gene-0.6-mRNA-1	path:ko00310	K00149	aldehyde dehydrogenase family 9 member A1 [EC:1.2.1.47 1.2.1.3]	cbr:CBG09190	Metabolism; Amino Acid Metabolism; Lysine degradation	3e-127
maker-scaffold2942-augustus-gene-0.17-mRNA-1	path:ko00310	K11433	histone-lysine N-methyltransferase SETMAR [EC:2.1.1.43]	mcc:703880	Metabolism; Amino Acid Metabolism; Lysine degradation	7e-09
maker-scaffold2855-snap-gene-0.17-mRNA-1	path:ko00310	K00022	3-hydroxyacyl-CoA dehydrogenase [EC:1.1.1.35]	cel:R09B5.6	Metabolism; Amino Acid Metabolism; Lysine degradation	5e-62
maker-scaffold17040-augustus-gene-0.0-mRNA-1	path:ko00310	K00128	aldehyde dehydrogenase (NAD+) [EC:1.2.1.3]	cel:T05H4.13	Metabolism; Amino Acid Metabolism; Lysine degradation	9e-09
maker-scaffold8650-augustus-gene-0.3-mRNA-1	path:ko00310	K00022	3-hydroxyacyl-CoA dehydrogenase [EC:1.1.1.35]	cel:F01G10.2	Metabolism; Amino Acid Metabolism; Lysine degradation	2e-86
maker-scaffold8271-augustus-gene-1.19-mRNA-2	path:ko00310	K00471	gamma-butyrobetaine dioxygenase [EC:1.14.11.1]	cel:M05D6.7	Metabolism; Amino Acid Metabolism; Lysine degradation	4e-46
maker-scaffold8271-augustus-gene-1.19-mRNA-1	path:ko00310	K00471	gamma-butyrobetaine dioxygenase [EC:1.14.11.1]	cel:M05D6.7	Metabolism; Amino Acid Metabolism; Lysine degradation	1e-42
maker-scaffold15082-augustus-gene-0.12-mRNA-1	path:ko00310	K00149	aldehyde dehydrogenase family 9 member A1 [EC:1.2.1.47 1.2.1.3]	cel:Y69F12A.2	Metabolism; Amino Acid Metabolism; Lysine degradation	1e-17
maker-scaffold4315-snap-gene-0.14-mRNA-1	path:ko00310	K00252	glutaryl-CoA dehydrogenase [EC:1.3.8.6]	cbr:CBG02861	Metabolism; Amino Acid Metabolism; Lysine degradation	3e-130
maker-C408499-snap-gene-0.3-mRNA-1	path:ko00310	K00128	aldehyde dehydrogenase (NAD+) [EC:1.2.1.3]	cel:F54D8.3	Metabolism; Amino Acid Metabolism; Lysine degradation	1e-83
maker-scaffold3758-augustus-gene-0.13-mRNA-2	path:ko00310	K11427	histone-lysine N-methyltransferase, H3 lysine-79 specific [EC:2.1.1.43]	bmy:Bm1_56955	Metabolism; Amino Acid Metabolism; Lysine degradation	2e-16
maker-scaffold3758-augustus-gene-0.13-mRNA-1	path:ko00310	K11427	histone-lysine N-methyltransferase, H3 lysine-79 specific [EC:2.1.1.43]	bmy:Bm1_56955	Metabolism; Amino Acid Metabolism; Lysine degradation	1e-45
maker-scaffold12681-augustus-gene-0.2-mRNA-2	path:ko00310	K11424	histone-lysine N-methyltransferase NSD2 [EC:2.1.1.43]	aga:AgaP_AGAP004656	Metabolism; Amino Acid Metabolism; Lysine degradation	3e-12
maker-C384433-augustus-gene-0.2-mRNA-1	path:ko00310	K00164	2-oxoglutarate dehydrogenase E1 component [EC:1.2.4.2]	cbr:CBG01737	Metabolism; Amino Acid Metabolism; Lysine degradation	7e-52
maker-scaffold10087-snap-gene-0.3-mRNA-1	path:ko00310	K00128	aldehyde dehydrogenase (NAD+) [EC:1.2.1.3]	cbr:CBG23008	Metabolism; Amino Acid Metabolism; Lysine degradation	1e-10
augustus-scaffold353-abinit-gene-0.0-mRNA-1	path:ko00310	K00164	2-oxoglutarate dehydrogenase E1 component [EC:1.2.4.2]	cbr:CBG01737	Metabolism; Amino Acid Metabolism; Lysine degradation	6e-145
augustus-scaffold1827-abinit-gene-0.0-mRNA-1	path:ko00310	K00128	aldehyde dehydrogenase (NAD+) [EC:1.2.1.3]	cbr:CBG23008	Metabolism; Amino Acid Metabolism; Lysine degradation	2e-41
maker-scaffold1827-snap-gene-0.18-mRNA-1	path:ko00310	K00128	aldehyde dehydrogenase (NAD+) [EC:1.2.1.3]	dpe:Dper_GL26144	Metabolism; Amino Acid Metabolism; Lysine degradation	8e-23
maker-scaffold15329-snap-gene-0.19-mRNA-1	path:ko00310	K11433	histone-lysine N-methyltransferase SETMAR [EC:2.1.1.43]	ptr:470738	Metabolism; Amino Acid Metabolism; Lysine degradation	3e-24
maker-C300873-augustus-gene-0.0-mRNA-1	path:ko00310	K14085	aldehyde dehydrogenase family 7 member A1 [EC:1.2.1.31 1.2.1.8 1.2.1.3]	cel:F01F1.6	Metabolism; Amino Acid Metabolism; Lysine degradation	4e-08
maker-scaffold1827-snap-gene-0.19-mRNA-1	path:ko00310	K00128	aldehyde dehydrogenase (NAD+) [EC:1.2.1.3]	cel:F54D8.3	Metabolism; Amino Acid Metabolism; Lysine degradation	2e-152
maker-C471787-augustus-gene-0.23-mRNA-1	path:ko00310	K14157	alpha-aminoadipic semialdehyde synthase [EC:1.5.1.8 1.5.1.9]	cbr:CBG13546	Metabolism; Amino Acid Metabolism; Lysine degradation	0
maker-scaffold453-augustus-gene-0.19-mRNA-1	path:ko00310	K09188	histone-lysine N-methyltransferase MLL3 [EC:2.1.1.43]	cbr:CBG18244	Metabolism; Amino Acid Metabolism; Lysine degradation	3e-63
maker-scaffold2128-snap-gene-0.34-mRNA-1	path:ko00310	K00164	2-oxoglutarate dehydrogenase E1 component [EC:1.2.4.2]	cbr:CBG01737	Metabolism; Amino Acid Metabolism; Lysine degradation	3e-165
maker-scaffold12818-snap-gene-0.17-mRNA-1	path:ko00310	K00471	gamma-butyrobetaine dioxygenase [EC:1.14.11.1]	cel:D2089.5	Metabolism; Amino Acid Metabolism; Lysine degradation	2e-152
maker-scaffold479-snap-gene-0.8-mRNA-1	path:ko00310	K00128	aldehyde dehydrogenase (NAD+) [EC:1.2.1.3]	cel:F54D8.3	Metabolism; Amino Acid Metabolism; Lysine degradation	9e-69
maker-scaffold5318-augustus-gene-0.5-mRNA-1	path:ko00310	K00128	aldehyde dehydrogenase (NAD+) [EC:1.2.1.3]	cel:T05H4.13	Metabolism; Amino Acid Metabolism; Lysine degradation	4e-115
maker-C461699-snap-gene-0.3-mRNA-1	path:ko00310	K11433	histone-lysine N-methyltransferase SETMAR [EC:2.1.1.43]	ptr:470738	Metabolism; Amino Acid Metabolism; Lysine degradation	2e-60
maker-scaffold7371-snap-gene-0.4-mRNA-1	path:ko00310	K11421	histone-lysine N-methyltransferase SETDB [EC:2.1.1.43]	cel:R05D3.11	Metabolism; Amino Acid Metabolism; Lysine degradation	3e-29
maker-scaffold8288-snap-gene-0.25-mRNA-1	path:ko00310	K00128	aldehyde dehydrogenase (NAD+) [EC:1.2.1.3]	cel:T05H4.13	Metabolism; Amino Acid Metabolism; Lysine degradation	1e-70
maker-scaffold19100-augustus-gene-1.27-mRNA-1	path:ko00310	K11433	histone-lysine N-methyltransferase SETMAR [EC:2.1.1.43]	ame:725514	Metabolism; Amino Acid Metabolism; Lysine degradation	2e-29
maker-C470893-snap-gene-0.11-mRNA-1	path:ko00310	K11703	collagen beta-1,O-galactosyltransferase [EC:2.4.1.50]	bmy:Bm1_21415	Metabolism; Amino Acid Metabolism; Lysine degradation	4e-74
maker-scaffold5042-snap-gene-0.15-mRNA-1	path:ko00310	K00128	aldehyde dehydrogenase (NAD+) [EC:1.2.1.3]	cbr:CBG18932	Metabolism; Amino Acid Metabolism; Lysine degradation	7e-108
augustus-scaffold9306-abinit-gene-0.0-mRNA-1	path:ko00310	K07515	enoyl-CoA hydratase / long-chain 3-hydroxyacyl-CoA dehydrogenase [EC:4.2.1.17 1.1.1.211]	cbr:CBG12562	Metabolism; Amino Acid Metabolism; Lysine degradation	0
maker-scaffold1906-augustus-gene-0.15-mRNA-1	path:ko00310	K11433	histone-lysine N-methyltransferase SETMAR [EC:2.1.1.43]	mcc:703880	Metabolism; Amino Acid Metabolism; Lysine degradation	6e-07
maker-scaffold453-snap-gene-0.25-mRNA-1	path:ko00310	K09188	histone-lysine N-methyltransferase MLL3 [EC:2.1.1.43]	cel:T12D8.1	Metabolism; Amino Acid Metabolism; Lysine degradation	4e-118
maker-C249803-augustus-gene-0.0-mRNA-1	path:ko00310	K00164	2-oxoglutarate dehydrogenase E1 component [EC:1.2.4.2]	cbr:CBG01737	Metabolism; Amino Acid Metabolism; Lysine degradation	8e-41
maker-scaffold18587-snap-gene-0.1-mRNA-1	path:ko00310	K11433	histone-lysine N-methyltransferase SETMAR [EC:2.1.1.43]	mcc:703880	Metabolism; Amino Acid Metabolism; Lysine degradation	1e-08
maker-scaffold4334-augustus-gene-0.20-mRNA-2	path:ko00330	K01581	ornithine decarboxylase [EC:4.1.1.17]	cel:K11C4.4	Metabolism; Amino Acid Metabolism; Arginine and proline metabolism	5e-136
maker-scaffold4334-augustus-gene-0.20-mRNA-1	path:ko00330	K01581	ornithine decarboxylase [EC:4.1.1.17]	cel:K11C4.4	Metabolism; Amino Acid Metabolism; Arginine and proline metabolism	1e-129
augustus-scaffold1642-abinit-gene-0.0-mRNA-1	path:ko00330	K00286	pyrroline-5-carboxylate reductase [EC:1.5.1.2]	cel:M153.1	Metabolism; Amino Acid Metabolism; Arginine and proline metabolism	4e-23
maker-C466913-augustus-gene-0.8-mRNA-1	path:ko00330	K01915	glutamine synthetase [EC:6.3.1.2]	cbr:CBG20737	Metabolism; Amino Acid Metabolism; Arginine and proline metabolism	2e-108
maker-scaffold834-augustus-gene-0.10-mRNA-1	path:ko00330	K14085	aldehyde dehydrogenase family 7 member A1 [EC:1.2.1.31 1.2.1.8 1.2.1.3]	cel:F01F1.6	Metabolism; Amino Acid Metabolism; Arginine and proline metabolism	0
maker-scaffold2173-augustus-gene-0.2-mRNA-1	path:ko00330	K00318	proline dehydrogenase [EC:1.5.99.8]	cbr:CBG22398	Metabolism; Amino Acid Metabolism; Arginine and proline metabolism	5e-148
augustus-scaffold12413-abinit-gene-0.1-mRNA-1	path:ko00330	K00472	prolyl 4-hydroxylase [EC:1.14.11.2]	cel:F35G2.4	Metabolism; Amino Acid Metabolism; Arginine and proline metabolism	4e-110
maker-scaffold11521-snap-gene-0.12-mRNA-1	path:ko00330	K00286	pyrroline-5-carboxylate reductase [EC:1.5.1.2]	cel:M153.1	Metabolism; Amino Acid Metabolism; Arginine and proline metabolism	3e-103
maker-scaffold6402-augustus-gene-2.15-mRNA-2	path:ko00330	K01611	S-adenosylmethionine decarboxylase [EC:4.1.1.50]	cbr:CBG18863	Metabolism; Amino Acid Metabolism; Arginine and proline metabolism	4e-82
maker-scaffold6402-augustus-gene-2.15-mRNA-1	path:ko00330	K01611	S-adenosylmethionine decarboxylase [EC:4.1.1.50]	cbr:CBG18863	Metabolism; Amino Acid Metabolism; Arginine and proline metabolism	7e-93
snap-scaffold18527-abinit-gene-0.11-mRNA-1	path:ko00330	K00274	monoamine oxidase [EC:1.4.3.4]	tra:Trad_0847	Metabolism; Amino Acid Metabolism; Arginine and proline metabolism	7e-07
maker-scaffold19281-snap-gene-0.19-mRNA-1	path:ko00330	K01425	glutaminase [EC:3.5.1.2]	cel:DH11.1	Metabolism; Amino Acid Metabolism; Arginine and proline metabolism	2e-69
maker-scaffold8-snap-gene-0.6-mRNA-1	path:ko00330	K00149	aldehyde dehydrogenase family 9 member A1 [EC:1.2.1.47 1.2.1.3]	cel:Y69F12A.2	Metabolism; Amino Acid Metabolism; Arginine and proline metabolism	1e-111
maker-C458691-snap-gene-0.3-mRNA-1	path:ko00330	K01581	ornithine decarboxylase [EC:4.1.1.17]	bmy:Bm1_56455	Metabolism; Amino Acid Metabolism; Arginine and proline metabolism	1e-10
maker-scaffold1582-snap-gene-0.25-mRNA-1	path:ko00330	K01915	glutamine synthetase [EC:6.3.1.2]	cel:Y105C5B.28	Metabolism; Amino Acid Metabolism; Arginine and proline metabolism	0
maker-C465875-snap-gene-0.10-mRNA-1	path:ko00330	K00797	spermidine synthase [EC:2.5.1.16]	put:PT7_1151	Metabolism; Amino Acid Metabolism; Arginine and proline metabolism	4e-12
augustus-scaffold12317-abinit-gene-0.0-mRNA-1	path:ko00330	K00472	prolyl 4-hydroxylase [EC:1.14.11.2]	cel:Y47D3B.10	Metabolism; Amino Acid Metabolism; Arginine and proline metabolism	7e-40
maker-scaffold6280-snap-gene-0.25-mRNA-1	path:ko00330	K14455	aspartate aminotransferase, mitochondrial [EC:2.6.1.1]	mmu:14719	Metabolism; Amino Acid Metabolism; Arginine and proline metabolism	1e-134
maker-scaffold19024-augustus-gene-0.4-mRNA-1	path:ko00330	K00797	spermidine synthase [EC:2.5.1.16]	put:PT7_1151	Metabolism; Amino Acid Metabolism; Arginine and proline metabolism	2e-08
maker-C330429-augustus-gene-0.1-mRNA-1	path:ko00330	K00472	prolyl 4-hydroxylase [EC:1.14.11.2]	cbr:CBG13195	Metabolism; Amino Acid Metabolism; Arginine and proline metabolism	2e-17
maker-scaffold20-augustus-gene-0.21-mRNA-1	path:ko00330	K01476	arginase [EC:3.5.3.1]	noc:Noc_1712	Metabolism; Amino Acid Metabolism; Arginine and proline metabolism	3e-56
maker-scaffold4906-snap-gene-1.14-mRNA-1	path:ko00330	K00318	proline dehydrogenase [EC:1.5.99.8]	cbr:CBG22398	Metabolism; Amino Acid Metabolism; Arginine and proline metabolism	1e-118
augustus-C229759-abinit-gene-0.0-mRNA-1	path:ko00330	K00286	pyrroline-5-carboxylate reductase [EC:1.5.1.2]	pak:HMPREF0675_3361	Metabolism; Amino Acid Metabolism; Arginine and proline metabolism	2e-35
maker-C377273-snap-gene-0.1-mRNA-1	path:ko00330	K01425	glutaminase [EC:3.5.1.2]	cbr:CBG04264	Metabolism; Amino Acid Metabolism; Arginine and proline metabolism	3e-09
maker-C449245-snap-gene-0.4-mRNA-1	path:ko00330	K00472	prolyl 4-hydroxylase [EC:1.14.11.2]	cbr:CBG13195	Metabolism; Amino Acid Metabolism; Arginine and proline metabolism	4e-107
maker-C316931-snap-gene-0.1-mRNA-1	path:ko00330	K00294	1-pyrroline-5-carboxylate dehydrogenase [EC:1.5.1.12]	bmy:Bm1_04205	Metabolism; Amino Acid Metabolism; Arginine and proline metabolism	2e-17
maker-scaffold17469-snap-gene-0.3-mRNA-1	path:ko00330	K00819	ornithine--oxo-acid transaminase [EC:2.6.1.13]	cbr:CBG09115	Metabolism; Amino Acid Metabolism; Arginine and proline metabolism	2e-32
maker-scaffold14224-augustus-gene-0.6-mRNA-1	path:ko00330	K00819	ornithine--oxo-acid transaminase [EC:2.6.1.13]	dpo:Dpse_GA21318	Metabolism; Amino Acid Metabolism; Arginine and proline metabolism	1e-98
maker-scaffold3043-augustus-gene-0.17-mRNA-1	path:ko00330	K08660	cytosolic nonspecific dipeptidase [EC:3.4.13.18]	hsa:55748	Metabolism; Amino Acid Metabolism; Arginine and proline metabolism	2e-54
maker-scaffold15076-augustus-gene-0.24-mRNA-1	path:ko00330	K14454	aspartate aminotransferase, cytoplasmic [EC:2.6.1.1]	cel:T01C8.5	Metabolism; Amino Acid Metabolism; Arginine and proline metabolism	6e-86
maker-C463209-snap-gene-0.7-mRNA-1	path:ko00330	K14677	aminoacylase [EC:3.5.1.14]	mgp:100550404	Metabolism; Amino Acid Metabolism; Arginine and proline metabolism	7e-18
maker-C436891-augustus-gene-0.2-mRNA-1	path:ko00330	K01425	glutaminase [EC:3.5.1.2]	cbr:CBG13355	Metabolism; Amino Acid Metabolism; Arginine and proline metabolism	2e-82
maker-scaffold10999-augustus-gene-0.2-mRNA-1	path:ko00330	K00128	aldehyde dehydrogenase (NAD+) [EC:1.2.1.3]	cbr:CBG23008	Metabolism; Amino Acid Metabolism; Arginine and proline metabolism	2e-39
maker-scaffold12904-augustus-gene-0.1-mRNA-1	path:ko00330	K01425	glutaminase [EC:3.5.1.2]	bmy:Bm1_16630	Metabolism; Amino Acid Metabolism; Arginine and proline metabolism	2e-17
maker-scaffold12317-snap-gene-0.5-mRNA-1	path:ko00330	K00472	prolyl 4-hydroxylase [EC:1.14.11.2]	cbr:CBG13195	Metabolism; Amino Acid Metabolism; Arginine and proline metabolism	2e-10
snap-C439959-abinit-gene-0.0-mRNA-1	path:ko00330	K14085	aldehyde dehydrogenase family 7 member A1 [EC:1.2.1.31 1.2.1.8 1.2.1.3]	cbr:CBG09070	Metabolism; Amino Acid Metabolism; Arginine and proline metabolism	2e-53
maker-scaffold5318-augustus-gene-0.7-mRNA-1	path:ko00330	K00128	aldehyde dehydrogenase (NAD+) [EC:1.2.1.3]	cbr:CBG18932	Metabolism; Amino Acid Metabolism; Arginine and proline metabolism	2e-50
maker-C470671-snap-gene-0.17-mRNA-1	path:ko00330	K14677	aminoacylase [EC:3.5.1.14]	cbr:CBG17687	Metabolism; Amino Acid Metabolism; Arginine and proline metabolism	2e-53
maker-C470361-snap-gene-0.14-mRNA-1	path:ko00330	K00261	glutamate dehydrogenase (NAD(P)+) [EC:1.4.1.3]	cbr:CBG06199	Metabolism; Amino Acid Metabolism; Arginine and proline metabolism	3e-90
maker-scaffold1256-augustus-gene-0.6-mRNA-1	path:ko00330	K00149	aldehyde dehydrogenase family 9 member A1 [EC:1.2.1.47 1.2.1.3]	cbr:CBG09190	Metabolism; Amino Acid Metabolism; Arginine and proline metabolism	3e-127
maker-scaffold19660-snap-gene-0.4-mRNA-1	path:ko00330	K14454	aspartate aminotransferase, cytoplasmic [EC:2.6.1.1]	cel:T01C8.5	Metabolism; Amino Acid Metabolism; Arginine and proline metabolism	9e-09
maker-scaffold19281-snap-gene-0.18-mRNA-1	path:ko00330	K01425	glutaminase [EC:3.5.1.2]	cel:DH11.1	Metabolism; Amino Acid Metabolism; Arginine and proline metabolism	4e-138
maker-scaffold608-snap-gene-0.13-mRNA-1	path:ko00330	K01425	glutaminase [EC:3.5.1.2]	cbr:CBG04264	Metabolism; Amino Acid Metabolism; Arginine and proline metabolism	8e-89
maker-scaffold17040-augustus-gene-0.0-mRNA-1	path:ko00330	K00128	aldehyde dehydrogenase (NAD+) [EC:1.2.1.3]	cel:T05H4.13	Metabolism; Amino Acid Metabolism; Arginine and proline metabolism	9e-09
maker-scaffold15503-snap-gene-0.5-mRNA-1	path:ko00330	K14677	aminoacylase [EC:3.5.1.14]	cbr:CBG17687	Metabolism; Amino Acid Metabolism; Arginine and proline metabolism	9e-17
maker-scaffold2858-augustus-gene-0.13-mRNA-1	path:ko00330	K01581	ornithine decarboxylase [EC:4.1.1.17]	pop:POPTR_1079795	Metabolism; Amino Acid Metabolism; Arginine and proline metabolism	7e-14
maker-scaffold3772-augustus-gene-0.16-mRNA-1	path:ko00330	K00286	pyrroline-5-carboxylate reductase [EC:1.5.1.2]	cel:M153.1	Metabolism; Amino Acid Metabolism; Arginine and proline metabolism	4e-41
maker-scaffold2337-augustus-gene-0.17-mRNA-1	path:ko00330	K00472	prolyl 4-hydroxylase [EC:1.14.11.2]	cbr:CBG13195	Metabolism; Amino Acid Metabolism; Arginine and proline metabolism	5e-72
maker-scaffold4906-augustus-gene-1.11-mRNA-1	path:ko00330	K00318	proline dehydrogenase [EC:1.5.99.8]	cel:B0513.5	Metabolism; Amino Acid Metabolism; Arginine and proline metabolism	2e-164
maker-scaffold15082-augustus-gene-0.12-mRNA-1	path:ko00330	K00149	aldehyde dehydrogenase family 9 member A1 [EC:1.2.1.47 1.2.1.3]	cel:Y69F12A.2	Metabolism; Amino Acid Metabolism; Arginine and proline metabolism	1e-17
maker-scaffold8638-snap-gene-0.14-mRNA-1	path:ko00330	K01915	glutamine synthetase [EC:6.3.1.2]	cbr:CBG20737	Metabolism; Amino Acid Metabolism; Arginine and proline metabolism	1e-98
maker-C408499-snap-gene-0.3-mRNA-1	path:ko00330	K00128	aldehyde dehydrogenase (NAD+) [EC:1.2.1.3]	cel:F54D8.3	Metabolism; Amino Acid Metabolism; Arginine and proline metabolism	1e-83
maker-scaffold16242-augustus-gene-0.5-mRNA-1	path:ko00330	K01581	ornithine decarboxylase [EC:4.1.1.17]	bmy:Bm1_56455	Metabolism; Amino Acid Metabolism; Arginine and proline metabolism	6e-22
maker-C407445-augustus-gene-0.2-mRNA-1	path:ko00330	K14677	aminoacylase [EC:3.5.1.14]	cel:C10C5.5	Metabolism; Amino Acid Metabolism; Arginine and proline metabolism	7e-13
maker-scaffold2393-snap-gene-0.19-mRNA-1	path:ko00330	K00286	pyrroline-5-carboxylate reductase [EC:1.5.1.2]	bmy:Bm1_38015	Metabolism; Amino Acid Metabolism; Arginine and proline metabolism	8e-28
maker-scaffold19556-snap-gene-0.6-mRNA-1	path:ko00330	K01581	ornithine decarboxylase [EC:4.1.1.17]	bmy:Bm1_56455	Metabolism; Amino Acid Metabolism; Arginine and proline metabolism	3e-20
maker-scaffold10087-snap-gene-0.3-mRNA-1	path:ko00330	K00128	aldehyde dehydrogenase (NAD+) [EC:1.2.1.3]	cbr:CBG23008	Metabolism; Amino Acid Metabolism; Arginine and proline metabolism	1e-10
augustus-scaffold1827-abinit-gene-0.0-mRNA-1	path:ko00330	K00128	aldehyde dehydrogenase (NAD+) [EC:1.2.1.3]	cbr:CBG23008	Metabolism; Amino Acid Metabolism; Arginine and proline metabolism	2e-41
maker-scaffold1827-snap-gene-0.18-mRNA-1	path:ko00330	K00128	aldehyde dehydrogenase (NAD+) [EC:1.2.1.3]	dpe:Dper_GL26144	Metabolism; Amino Acid Metabolism; Arginine and proline metabolism	8e-23
augustus-scaffold17006-abinit-gene-0.0-mRNA-1	path:ko00330	K01425	glutaminase [EC:3.5.1.2]	cbr:CBG13355	Metabolism; Amino Acid Metabolism; Arginine and proline metabolism	7e-20
maker-C305231-augustus-gene-0.0-mRNA-1	path:ko00330	K00472	prolyl 4-hydroxylase [EC:1.14.11.2]	cel:Y47D3B.10	Metabolism; Amino Acid Metabolism; Arginine and proline metabolism	5e-40
maker-C300873-augustus-gene-0.0-mRNA-1	path:ko00330	K14085	aldehyde dehydrogenase family 7 member A1 [EC:1.2.1.31 1.2.1.8 1.2.1.3]	cel:F01F1.6	Metabolism; Amino Acid Metabolism; Arginine and proline metabolism	4e-08
maker-scaffold1827-snap-gene-0.19-mRNA-1	path:ko00330	K00128	aldehyde dehydrogenase (NAD+) [EC:1.2.1.3]	cel:F54D8.3	Metabolism; Amino Acid Metabolism; Arginine and proline metabolism	2e-152
maker-scaffold17571-snap-gene-0.17-mRNA-1	path:ko00330	K00274	monoamine oxidase [EC:1.4.3.4]	mva:Mvan_1866	Metabolism; Amino Acid Metabolism; Arginine and proline metabolism	1e-27
maker-scaffold479-snap-gene-0.8-mRNA-1	path:ko00330	K00128	aldehyde dehydrogenase (NAD+) [EC:1.2.1.3]	cel:F54D8.3	Metabolism; Amino Acid Metabolism; Arginine and proline metabolism	9e-69
maker-scaffold10820-snap-gene-0.26-mRNA-1	path:ko00330	K00934	arginine kinase [EC:2.7.3.3]	cel:W10C8.5	Metabolism; Amino Acid Metabolism; Arginine and proline metabolism	0
maker-scaffold5318-augustus-gene-0.5-mRNA-1	path:ko00330	K00128	aldehyde dehydrogenase (NAD+) [EC:1.2.1.3]	cel:T05H4.13	Metabolism; Amino Acid Metabolism; Arginine and proline metabolism	4e-115
maker-scaffold11354-augustus-gene-1.8-mRNA-1	path:ko00330	K00472	prolyl 4-hydroxylase [EC:1.14.11.2]	cbr:CBG13195	Metabolism; Amino Acid Metabolism; Arginine and proline metabolism	2e-151
maker-scaffold11354-augustus-gene-1.8-mRNA-2	path:ko00330	K00472	prolyl 4-hydroxylase [EC:1.14.11.2]	cbr:CBG13195	Metabolism; Amino Acid Metabolism; Arginine and proline metabolism	0
maker-C354491-augustus-gene-0.1-mRNA-1	path:ko00330	K00472	prolyl 4-hydroxylase [EC:1.14.11.2]	cel:F35G2.4	Metabolism; Amino Acid Metabolism; Arginine and proline metabolism	1e-11
maker-scaffold19371-augustus-gene-0.4-mRNA-1	path:ko00330	K00657	diamine N-acetyltransferase [EC:2.3.1.57]	dre:436827	Metabolism; Amino Acid Metabolism; Arginine and proline metabolism	5e-23
maker-scaffold8288-snap-gene-0.25-mRNA-1	path:ko00330	K00128	aldehyde dehydrogenase (NAD+) [EC:1.2.1.3]	cel:T05H4.13	Metabolism; Amino Acid Metabolism; Arginine and proline metabolism	1e-70
augustus-C466755-abinit-gene-0.0-mRNA-1	path:ko00330	K01611	S-adenosylmethionine decarboxylase [EC:4.1.1.50]	cel:F47G4.7	Metabolism; Amino Acid Metabolism; Arginine and proline metabolism	6e-23
maker-scaffold5042-snap-gene-0.15-mRNA-1	path:ko00330	K00128	aldehyde dehydrogenase (NAD+) [EC:1.2.1.3]	cbr:CBG18932	Metabolism; Amino Acid Metabolism; Arginine and proline metabolism	7e-108
maker-scaffold15069-snap-gene-0.28-mRNA-1	path:ko00330	K00294	1-pyrroline-5-carboxylate dehydrogenase [EC:1.5.1.12]	cbr:CBG07110	Metabolism; Amino Acid Metabolism; Arginine and proline metabolism	0
maker-scaffold10272-snap-gene-0.7-mRNA-1	path:ko00330	K00274	monoamine oxidase [EC:1.4.3.4]	spu:590198	Metabolism; Amino Acid Metabolism; Arginine and proline metabolism	1e-13
maker-scaffold5985-augustus-gene-0.20-mRNA-1	path:ko00340	K00599	E2.1.1.-	cbr:CBG03598	Metabolism; Amino Acid Metabolism; Histidine metabolism	2e-60
maker-C433843-augustus-gene-0.2-mRNA-1	path:ko00340	K01745	histidine ammonia-lyase [EC:4.3.1.3]	cbr:CBG17560	Metabolism; Amino Acid Metabolism; Histidine metabolism	5e-15
maker-scaffold834-augustus-gene-0.10-mRNA-1	path:ko00340	K14085	aldehyde dehydrogenase family 7 member A1 [EC:1.2.1.31 1.2.1.8 1.2.1.3]	cel:F01F1.6	Metabolism; Amino Acid Metabolism; Histidine metabolism	0
maker-scaffold10354-snap-gene-0.10-mRNA-1	path:ko00340	K01593	aromatic-L-amino-acid decarboxylase [EC:4.1.1.28]	cbr:CBG00668	Metabolism; Amino Acid Metabolism; Histidine metabolism	1e-138
snap-scaffold18527-abinit-gene-0.11-mRNA-1	path:ko00340	K00274	monoamine oxidase [EC:1.4.3.4]	tra:Trad_0847	Metabolism; Amino Acid Metabolism; Histidine metabolism	7e-07
maker-scaffold8-snap-gene-0.6-mRNA-1	path:ko00340	K00149	aldehyde dehydrogenase family 9 member A1 [EC:1.2.1.47 1.2.1.3]	cel:Y69F12A.2	Metabolism; Amino Acid Metabolism; Histidine metabolism	1e-111
maker-scaffold12119-snap-gene-0.32-mRNA-1	path:ko00340	K01593	aromatic-L-amino-acid decarboxylase [EC:4.1.1.28]	cel:C05D2.3	Metabolism; Amino Acid Metabolism; Histidine metabolism	2e-73
maker-scaffold16227-augustus-gene-0.4-mRNA-1	path:ko00340	K01712	urocanate hydratase [EC:4.2.1.49]	cel:Y51H4A.7	Metabolism; Amino Acid Metabolism; Histidine metabolism	0
maker-C442485-snap-gene-0.1-mRNA-1	path:ko00340	K05603	formimidoylglutamate deiminase [EC:3.5.3.13]	msm:MSMEG_1181	Metabolism; Amino Acid Metabolism; Histidine metabolism	2e-10
maker-scaffold6009-snap-gene-0.11-mRNA-1	path:ko00340	K01593	aromatic-L-amino-acid decarboxylase [EC:4.1.1.28]	ppp:PHYPADRAFT_187201	Metabolism; Amino Acid Metabolism; Histidine metabolism	1e-16
maker-scaffold5252-snap-gene-0.20-mRNA-1	path:ko00340	K01745	histidine ammonia-lyase [EC:4.3.1.3]	cel:F47B10.2	Metabolism; Amino Acid Metabolism; Histidine metabolism	0
maker-scaffold11299-augustus-gene-0.8-mRNA-1	path:ko00340	K01593	aromatic-L-amino-acid decarboxylase [EC:4.1.1.28]	oaa:100074589	Metabolism; Amino Acid Metabolism; Histidine metabolism	5e-22
maker-scaffold3043-augustus-gene-0.17-mRNA-1	path:ko00340	K08660	cytosolic nonspecific dipeptidase [EC:3.4.13.18]	hsa:55748	Metabolism; Amino Acid Metabolism; Histidine metabolism	2e-54
maker-C81685-augustus-gene-0.0-mRNA-1	path:ko00340	K00599	E2.1.1.-	cbr:CBG03598	Metabolism; Amino Acid Metabolism; Histidine metabolism	1e-12
maker-scaffold2144-snap-gene-0.13-mRNA-1	path:ko00340	K01593	aromatic-L-amino-acid decarboxylase [EC:4.1.1.28]	cbr:CBG00668	Metabolism; Amino Acid Metabolism; Histidine metabolism	4e-48
maker-scaffold10999-augustus-gene-0.2-mRNA-1	path:ko00340	K00128	aldehyde dehydrogenase (NAD+) [EC:1.2.1.3]	cbr:CBG23008	Metabolism; Amino Acid Metabolism; Histidine metabolism	2e-39
snap-C439959-abinit-gene-0.0-mRNA-1	path:ko00340	K14085	aldehyde dehydrogenase family 7 member A1 [EC:1.2.1.31 1.2.1.8 1.2.1.3]	cbr:CBG09070	Metabolism; Amino Acid Metabolism; Histidine metabolism	2e-53
maker-scaffold5318-augustus-gene-0.7-mRNA-1	path:ko00340	K00128	aldehyde dehydrogenase (NAD+) [EC:1.2.1.3]	cbr:CBG18932	Metabolism; Amino Acid Metabolism; Histidine metabolism	2e-50
maker-scaffold1256-augustus-gene-0.6-mRNA-1	path:ko00340	K00149	aldehyde dehydrogenase family 9 member A1 [EC:1.2.1.47 1.2.1.3]	cbr:CBG09190	Metabolism; Amino Acid Metabolism; Histidine metabolism	3e-127
maker-scaffold17040-augustus-gene-0.0-mRNA-1	path:ko00340	K00128	aldehyde dehydrogenase (NAD+) [EC:1.2.1.3]	cel:T05H4.13	Metabolism; Amino Acid Metabolism; Histidine metabolism	9e-09
maker-C433843-snap-gene-0.5-mRNA-1	path:ko00340	K01745	histidine ammonia-lyase [EC:4.3.1.3]	cel:F47B10.2	Metabolism; Amino Acid Metabolism; Histidine metabolism	9e-54
maker-scaffold7868-augustus-gene-0.12-mRNA-2	path:ko00340	K01745	histidine ammonia-lyase [EC:4.3.1.3]	cel:F47B10.2	Metabolism; Amino Acid Metabolism; Histidine metabolism	2e-102
maker-scaffold7868-augustus-gene-0.12-mRNA-1	path:ko00340	K01745	histidine ammonia-lyase [EC:4.3.1.3]	cel:F47B10.2	Metabolism; Amino Acid Metabolism; Histidine metabolism	8e-64
maker-scaffold15082-augustus-gene-0.12-mRNA-1	path:ko00340	K00149	aldehyde dehydrogenase family 9 member A1 [EC:1.2.1.47 1.2.1.3]	cel:Y69F12A.2	Metabolism; Amino Acid Metabolism; Histidine metabolism	1e-17
maker-C408499-snap-gene-0.3-mRNA-1	path:ko00340	K00128	aldehyde dehydrogenase (NAD+) [EC:1.2.1.3]	cel:F54D8.3	Metabolism; Amino Acid Metabolism; Histidine metabolism	1e-83
maker-scaffold18835-snap-gene-0.13-mRNA-1	path:ko00340	K01712	urocanate hydratase [EC:4.2.1.49]	cel:Y51H4A.7	Metabolism; Amino Acid Metabolism; Histidine metabolism	3e-124
maker-scaffold10087-snap-gene-0.3-mRNA-1	path:ko00340	K00128	aldehyde dehydrogenase (NAD+) [EC:1.2.1.3]	cbr:CBG23008	Metabolism; Amino Acid Metabolism; Histidine metabolism	1e-10
augustus-scaffold1827-abinit-gene-0.0-mRNA-1	path:ko00340	K00128	aldehyde dehydrogenase (NAD+) [EC:1.2.1.3]	cbr:CBG23008	Metabolism; Amino Acid Metabolism; Histidine metabolism	2e-41
maker-scaffold1827-snap-gene-0.18-mRNA-1	path:ko00340	K00128	aldehyde dehydrogenase (NAD+) [EC:1.2.1.3]	dpe:Dper_GL26144	Metabolism; Amino Acid Metabolism; Histidine metabolism	8e-23
maker-scaffold12353-snap-gene-0.19-mRNA-1	path:ko00340	K01593	aromatic-L-amino-acid decarboxylase [EC:4.1.1.28]	acs:100564794	Metabolism; Amino Acid Metabolism; Histidine metabolism	1e-96
maker-C300873-augustus-gene-0.0-mRNA-1	path:ko00340	K14085	aldehyde dehydrogenase family 7 member A1 [EC:1.2.1.31 1.2.1.8 1.2.1.3]	cel:F01F1.6	Metabolism; Amino Acid Metabolism; Histidine metabolism	4e-08
maker-scaffold13399-snap-gene-0.6-mRNA-1	path:ko00340	K01593	aromatic-L-amino-acid decarboxylase [EC:4.1.1.28]	cel:K01C8.3	Metabolism; Amino Acid Metabolism; Histidine metabolism	5e-89
maker-scaffold1827-snap-gene-0.19-mRNA-1	path:ko00340	K00128	aldehyde dehydrogenase (NAD+) [EC:1.2.1.3]	cel:F54D8.3	Metabolism; Amino Acid Metabolism; Histidine metabolism	2e-152
maker-scaffold17571-snap-gene-0.17-mRNA-1	path:ko00340	K00274	monoamine oxidase [EC:1.4.3.4]	mva:Mvan_1866	Metabolism; Amino Acid Metabolism; Histidine metabolism	1e-27
maker-scaffold479-snap-gene-0.8-mRNA-1	path:ko00340	K00128	aldehyde dehydrogenase (NAD+) [EC:1.2.1.3]	cel:F54D8.3	Metabolism; Amino Acid Metabolism; Histidine metabolism	9e-69
maker-scaffold5318-augustus-gene-0.5-mRNA-1	path:ko00340	K00128	aldehyde dehydrogenase (NAD+) [EC:1.2.1.3]	cel:T05H4.13	Metabolism; Amino Acid Metabolism; Histidine metabolism	4e-115
snap-scaffold15096-abinit-gene-0.1-mRNA-1	path:ko00340	K01593	aromatic-L-amino-acid decarboxylase [EC:4.1.1.28]	cbr:CBG00668	Metabolism; Amino Acid Metabolism; Histidine metabolism	3e-160
maker-scaffold8288-snap-gene-0.25-mRNA-1	path:ko00340	K00128	aldehyde dehydrogenase (NAD+) [EC:1.2.1.3]	cel:T05H4.13	Metabolism; Amino Acid Metabolism; Histidine metabolism	1e-70
maker-scaffold5042-snap-gene-0.15-mRNA-1	path:ko00340	K00128	aldehyde dehydrogenase (NAD+) [EC:1.2.1.3]	cbr:CBG18932	Metabolism; Amino Acid Metabolism; Histidine metabolism	7e-108
maker-scaffold16227-snap-gene-0.11-mRNA-1	path:ko00340	K01712	urocanate hydratase [EC:4.2.1.49]	cel:Y51H4A.7	Metabolism; Amino Acid Metabolism; Histidine metabolism	1e-69
maker-scaffold10272-snap-gene-0.7-mRNA-1	path:ko00340	K00274	monoamine oxidase [EC:1.4.3.4]	spu:590198	Metabolism; Amino Acid Metabolism; Histidine metabolism	1e-13
augustus-scaffold17254-abinit-gene-0.1-mRNA-1	path:ko00340	K01468	imidazolonepropionase [EC:3.5.2.7]	cbr:CBG17472	Metabolism; Amino Acid Metabolism; Histidine metabolism	2e-42
snap-scaffold18658-abinit-gene-0.3-mRNA-1	path:ko00350	K00505	tyrosinase [EC:1.14.18.1]	cel:C34G6.2	Metabolism; Amino Acid Metabolism; Tyrosine metabolism	0
augustus-scaffold17501-abinit-gene-0.0-mRNA-1	path:ko00350	K00815	tyrosine aminotransferase [EC:2.6.1.5]	cbr:CBG07591	Metabolism; Amino Acid Metabolism; Tyrosine metabolism	2e-68
maker-scaffold5985-augustus-gene-0.20-mRNA-1	path:ko00350	K00599	E2.1.1.-	cbr:CBG03598	Metabolism; Amino Acid Metabolism; Tyrosine metabolism	2e-60
maker-scaffold536-snap-gene-0.23-mRNA-1	path:ko00350	K01557	acylpyruvate hydrolase [EC:3.7.1.5]	xtr:100486946	Metabolism; Amino Acid Metabolism; Tyrosine metabolism	7e-34
maker-scaffold10354-snap-gene-0.10-mRNA-1	path:ko00350	K01593	aromatic-L-amino-acid decarboxylase [EC:4.1.1.28]	cbr:CBG00668	Metabolism; Amino Acid Metabolism; Tyrosine metabolism	1e-138
snap-scaffold18527-abinit-gene-0.11-mRNA-1	path:ko00350	K00274	monoamine oxidase [EC:1.4.3.4]	tra:Trad_0847	Metabolism; Amino Acid Metabolism; Tyrosine metabolism	7e-07
maker-C431393-snap-gene-0.0-mRNA-1	path:ko00350	K00505	tyrosinase [EC:1.14.18.1]	cel:C34G6.2	Metabolism; Amino Acid Metabolism; Tyrosine metabolism	2e-26
maker-scaffold3089-snap-gene-0.8-mRNA-1	path:ko00350	K00451	homogentisate 1,2-dioxygenase [EC:1.13.11.5]	cel:W06D4.1	Metabolism; Amino Acid Metabolism; Tyrosine metabolism	2e-63
maker-scaffold8636-snap-gene-0.15-mRNA-1	path:ko00350	K07253	phenylpyruvate tautomerase [EC:5.3.2.1]	api:100161225	Metabolism; Amino Acid Metabolism; Tyrosine metabolism	2e-21
maker-scaffold12119-snap-gene-0.32-mRNA-1	path:ko00350	K01593	aromatic-L-amino-acid decarboxylase [EC:4.1.1.28]	cel:C05D2.3	Metabolism; Amino Acid Metabolism; Tyrosine metabolism	2e-73
augustus-C329509-abinit-gene-0.0-mRNA-1	path:ko00350	K00135	succinate-semialdehyde dehydrogenase (NADP+) [EC:1.2.1.16]	pac:PPA0079	Metabolism; Amino Acid Metabolism; Tyrosine metabolism	1e-110
maker-scaffold6820-augustus-gene-1.12-mRNA-1	path:ko00350	K00505	tyrosinase [EC:1.14.18.1]	cel:C34G6.2	Metabolism; Amino Acid Metabolism; Tyrosine metabolism	6e-70
maker-scaffold6820-augustus-gene-1.12-mRNA-2	path:ko00350	K00505	tyrosinase [EC:1.14.18.1]	cel:C34G6.2	Metabolism; Amino Acid Metabolism; Tyrosine metabolism	1e-57
maker-scaffold4860-snap-gene-0.36-mRNA-1	path:ko00350	K00501	tyrosine 3-monooxygenase [EC:1.14.16.2]	cbr:CBG07026	Metabolism; Amino Acid Metabolism; Tyrosine metabolism	4e-149
maker-scaffold6280-snap-gene-0.25-mRNA-1	path:ko00350	K14455	aspartate aminotransferase, mitochondrial [EC:2.6.1.1]	mmu:14719	Metabolism; Amino Acid Metabolism; Tyrosine metabolism	1e-134
snap-C397623-abinit-gene-0.2-mRNA-1	path:ko00350	K00135	succinate-semialdehyde dehydrogenase (NADP+) [EC:1.2.1.16]	ssy:SLG_31150	Metabolism; Amino Acid Metabolism; Tyrosine metabolism	5e-52
maker-scaffold19653-snap-gene-0.9-mRNA-1	path:ko00350	K07253	phenylpyruvate tautomerase [EC:5.3.2.1]	mmu:17319	Metabolism; Amino Acid Metabolism; Tyrosine metabolism	8e-12
maker-scaffold15495-snap-gene-0.4-mRNA-1	path:ko00350	K00451	homogentisate 1,2-dioxygenase [EC:1.13.11.5]	cbr:CBG12429	Metabolism; Amino Acid Metabolism; Tyrosine metabolism	1e-147
maker-scaffold16906-snap-gene-0.4-mRNA-1	path:ko00350	K00501	tyrosine 3-monooxygenase [EC:1.14.16.2]	cbr:CBG07026	Metabolism; Amino Acid Metabolism; Tyrosine metabolism	2e-30
maker-scaffold3750-augustus-gene-0.2-mRNA-1	path:ko00350	K00505	tyrosinase [EC:1.14.18.1]	cel:C34G6.2	Metabolism; Amino Acid Metabolism; Tyrosine metabolism	6e-33
maker-scaffold6009-snap-gene-0.11-mRNA-1	path:ko00350	K01593	aromatic-L-amino-acid decarboxylase [EC:4.1.1.28]	ppp:PHYPADRAFT_187201	Metabolism; Amino Acid Metabolism; Tyrosine metabolism	1e-16
maker-scaffold11299-augustus-gene-0.8-mRNA-1	path:ko00350	K01593	aromatic-L-amino-acid decarboxylase [EC:4.1.1.28]	oaa:100074589	Metabolism; Amino Acid Metabolism; Tyrosine metabolism	5e-22
maker-C469585-augustus-gene-0.7-mRNA-2	path:ko00350	K00451	homogentisate 1,2-dioxygenase [EC:1.13.11.5]	cel:W06D4.1	Metabolism; Amino Acid Metabolism; Tyrosine metabolism	2e-93
maker-C469585-augustus-gene-0.7-mRNA-1	path:ko00350	K00451	homogentisate 1,2-dioxygenase [EC:1.13.11.5]	cbr:CBG12429	Metabolism; Amino Acid Metabolism; Tyrosine metabolism	9e-107
maker-scaffold15076-augustus-gene-0.24-mRNA-1	path:ko00350	K14454	aspartate aminotransferase, cytoplasmic [EC:2.6.1.1]	cel:T01C8.5	Metabolism; Amino Acid Metabolism; Tyrosine metabolism	6e-86
maker-C81685-augustus-gene-0.0-mRNA-1	path:ko00350	K00599	E2.1.1.-	cbr:CBG03598	Metabolism; Amino Acid Metabolism; Tyrosine metabolism	1e-12
maker-scaffold2144-snap-gene-0.13-mRNA-1	path:ko00350	K01593	aromatic-L-amino-acid decarboxylase [EC:4.1.1.28]	cbr:CBG00668	Metabolism; Amino Acid Metabolism; Tyrosine metabolism	4e-48
maker-scaffold6820-augustus-gene-1.11-mRNA-1	path:ko00350	K00505	tyrosinase [EC:1.14.18.1]	cel:C34G6.2	Metabolism; Amino Acid Metabolism; Tyrosine metabolism	7e-10
maker-scaffold19660-snap-gene-0.4-mRNA-1	path:ko00350	K14454	aspartate aminotransferase, cytoplasmic [EC:2.6.1.1]	cel:T01C8.5	Metabolism; Amino Acid Metabolism; Tyrosine metabolism	9e-09
augustus-C353289-abinit-gene-0.0-mRNA-1	path:ko00350	K13953	alcohol dehydrogenase, propanol-preferring [EC:1.1.1.1]	ssy:SLG_06930	Metabolism; Amino Acid Metabolism; Tyrosine metabolism	3e-110
maker-scaffold19100-snap-gene-1.31-mRNA-1	path:ko00350	K00505	tyrosinase [EC:1.14.18.1]	cel:C34G6.2	Metabolism; Amino Acid Metabolism; Tyrosine metabolism	2e-124
maker-scaffold4873-snap-gene-0.21-mRNA-1	path:ko00350	K00457	4-hydroxyphenylpyruvate dioxygenase [EC:1.13.11.27]	cel:C31H2.4	Metabolism; Amino Acid Metabolism; Tyrosine metabolism	2e-26
maker-scaffold16361-snap-gene-0.14-mRNA-1	path:ko00350	K00457	4-hydroxyphenylpyruvate dioxygenase [EC:1.13.11.27]	cbr:CBG14622	Metabolism; Amino Acid Metabolism; Tyrosine metabolism	1e-102
maker-scaffold11874-augustus-gene-0.6-mRNA-1	path:ko00350	K00505	tyrosinase [EC:1.14.18.1]	cel:C34G6.2	Metabolism; Amino Acid Metabolism; Tyrosine metabolism	8e-75
maker-C470591-augustus-gene-0.16-mRNA-1	path:ko00350	K00451	homogentisate 1,2-dioxygenase [EC:1.13.11.5]	cel:W06D4.1	Metabolism; Amino Acid Metabolism; Tyrosine metabolism	3e-74
maker-scaffold3651-augustus-gene-0.2-mRNA-1	path:ko00350	K00457	4-hydroxyphenylpyruvate dioxygenase [EC:1.13.11.27]	cbr:CBG18361	Metabolism; Amino Acid Metabolism; Tyrosine metabolism	3e-82
maker-scaffold12353-snap-gene-0.19-mRNA-1	path:ko00350	K01593	aromatic-L-amino-acid decarboxylase [EC:4.1.1.28]	acs:100564794	Metabolism; Amino Acid Metabolism; Tyrosine metabolism	1e-96
snap-C398739-abinit-gene-0.1-mRNA-1	path:ko00350	K00121	S-(hydroxymethyl)glutathione dehydrogenase / alcohol dehydrogenase [EC:1.1.1.284 1.1.1.1]	sjp:SJA_P1-01350	Metabolism; Amino Acid Metabolism; Tyrosine metabolism	2e-52
maker-scaffold19500-snap-gene-0.22-mRNA-1	path:ko00350	K00457	4-hydroxyphenylpyruvate dioxygenase [EC:1.13.11.27]	cel:C31H2.4	Metabolism; Amino Acid Metabolism; Tyrosine metabolism	4e-104
augustus-scaffold4934-abinit-gene-1.4-mRNA-1	path:ko00350	K00457	4-hydroxyphenylpyruvate dioxygenase [EC:1.13.11.27]	cel:T21C12.2	Metabolism; Amino Acid Metabolism; Tyrosine metabolism	2e-178
maker-scaffold13399-snap-gene-0.6-mRNA-1	path:ko00350	K01593	aromatic-L-amino-acid decarboxylase [EC:4.1.1.28]	cel:K01C8.3	Metabolism; Amino Acid Metabolism; Tyrosine metabolism	5e-89
maker-scaffold15003-augustus-gene-0.2-mRNA-1	path:ko00350	K00505	tyrosinase [EC:1.14.18.1]	cel:C34G6.2	Metabolism; Amino Acid Metabolism; Tyrosine metabolism	1e-18
maker-scaffold17571-snap-gene-0.17-mRNA-1	path:ko00350	K00274	monoamine oxidase [EC:1.4.3.4]	mva:Mvan_1866	Metabolism; Amino Acid Metabolism; Tyrosine metabolism	1e-27
snap-scaffold15096-abinit-gene-0.1-mRNA-1	path:ko00350	K01593	aromatic-L-amino-acid decarboxylase [EC:4.1.1.28]	cbr:CBG00668	Metabolism; Amino Acid Metabolism; Tyrosine metabolism	3e-160
maker-scaffold18555-snap-gene-0.21-mRNA-1	path:ko00350	K01592	tyrosine decarboxylase [EC:4.1.1.25]	aly:ARALYDRAFT_491894	Metabolism; Amino Acid Metabolism; Tyrosine metabolism	5e-25
maker-scaffold12767-snap-gene-1.29-mRNA-1	path:ko00350	K01555	fumarylacetoacetase [EC:3.7.1.2]	cel:K10C2.4	Metabolism; Amino Acid Metabolism; Tyrosine metabolism	5e-158
maker-scaffold10272-snap-gene-0.7-mRNA-1	path:ko00350	K00274	monoamine oxidase [EC:1.4.3.4]	spu:590198	Metabolism; Amino Acid Metabolism; Tyrosine metabolism	1e-13
augustus-scaffold17501-abinit-gene-0.0-mRNA-1	path:ko00360	K00815	tyrosine aminotransferase [EC:2.6.1.5]	cbr:CBG07591	Metabolism; Amino Acid Metabolism; Phenylalanine metabolism	2e-68
maker-scaffold17886-snap-gene-1.16-mRNA-1	path:ko00360	K00500	phenylalanine-4-hydroxylase [EC:1.14.16.1]	cbr:CBG03166	Metabolism; Amino Acid Metabolism; Phenylalanine metabolism	7e-129
maker-scaffold10354-snap-gene-0.10-mRNA-1	path:ko00360	K01593	aromatic-L-amino-acid decarboxylase [EC:4.1.1.28]	cbr:CBG00668	Metabolism; Amino Acid Metabolism; Phenylalanine metabolism	1e-138
snap-scaffold18527-abinit-gene-0.11-mRNA-1	path:ko00360	K00274	monoamine oxidase [EC:1.4.3.4]	tra:Trad_0847	Metabolism; Amino Acid Metabolism; Phenylalanine metabolism	7e-07
augustus-C443941-abinit-gene-0.0-mRNA-1	path:ko00360	K01904	4-coumarate--CoA ligase [EC:6.2.1.12]	cel:ZK1127.2	Metabolism; Amino Acid Metabolism; Phenylalanine metabolism	5e-27
maker-scaffold6838-snap-gene-1.26-mRNA-1	path:ko00360	K01904	4-coumarate--CoA ligase [EC:6.2.1.12]	cel:ZK1127.2	Metabolism; Amino Acid Metabolism; Phenylalanine metabolism	1e-41
maker-scaffold8636-snap-gene-0.15-mRNA-1	path:ko00360	K07253	phenylpyruvate tautomerase [EC:5.3.2.1]	api:100161225	Metabolism; Amino Acid Metabolism; Phenylalanine metabolism	2e-21
maker-scaffold12119-snap-gene-0.32-mRNA-1	path:ko00360	K01593	aromatic-L-amino-acid decarboxylase [EC:4.1.1.28]	cel:C05D2.3	Metabolism; Amino Acid Metabolism; Phenylalanine metabolism	2e-73
maker-scaffold6838-snap-gene-0.14-mRNA-1	path:ko00360	K01904	4-coumarate--CoA ligase [EC:6.2.1.12]	cel:ZK1127.2	Metabolism; Amino Acid Metabolism; Phenylalanine metabolism	3e-59
maker-scaffold6280-snap-gene-0.25-mRNA-1	path:ko00360	K14455	aspartate aminotransferase, mitochondrial [EC:2.6.1.1]	mmu:14719	Metabolism; Amino Acid Metabolism; Phenylalanine metabolism	1e-134
maker-scaffold19653-snap-gene-0.9-mRNA-1	path:ko00360	K07253	phenylpyruvate tautomerase [EC:5.3.2.1]	mmu:17319	Metabolism; Amino Acid Metabolism; Phenylalanine metabolism	8e-12
maker-scaffold6009-snap-gene-0.11-mRNA-1	path:ko00360	K01593	aromatic-L-amino-acid decarboxylase [EC:4.1.1.28]	ppp:PHYPADRAFT_187201	Metabolism; Amino Acid Metabolism; Phenylalanine metabolism	1e-16
snap-scaffold3084-abinit-gene-0.2-mRNA-1	path:ko00360	K00500	phenylalanine-4-hydroxylase [EC:1.14.16.1]	cbr:CBG03166	Metabolism; Amino Acid Metabolism; Phenylalanine metabolism	3e-82
maker-scaffold9866-snap-gene-0.14-mRNA-1	path:ko00360	K01904	4-coumarate--CoA ligase [EC:6.2.1.12]	cel:ZK1127.2	Metabolism; Amino Acid Metabolism; Phenylalanine metabolism	2e-08
maker-scaffold6669-snap-gene-1.18-mRNA-1	path:ko00360	K01692	enoyl-CoA hydratase [EC:4.2.1.17]	pdx:Psed_3213	Metabolism; Amino Acid Metabolism; Phenylalanine metabolism	8e-11
maker-scaffold11299-augustus-gene-0.8-mRNA-1	path:ko00360	K01593	aromatic-L-amino-acid decarboxylase [EC:4.1.1.28]	oaa:100074589	Metabolism; Amino Acid Metabolism; Phenylalanine metabolism	5e-22
maker-scaffold15076-augustus-gene-0.24-mRNA-1	path:ko00360	K14454	aspartate aminotransferase, cytoplasmic [EC:2.6.1.1]	cel:T01C8.5	Metabolism; Amino Acid Metabolism; Phenylalanine metabolism	6e-86
maker-scaffold2144-snap-gene-0.13-mRNA-1	path:ko00360	K01593	aromatic-L-amino-acid decarboxylase [EC:4.1.1.28]	cbr:CBG00668	Metabolism; Amino Acid Metabolism; Phenylalanine metabolism	4e-48
maker-scaffold19660-snap-gene-0.4-mRNA-1	path:ko00360	K14454	aspartate aminotransferase, cytoplasmic [EC:2.6.1.1]	cel:T01C8.5	Metabolism; Amino Acid Metabolism; Phenylalanine metabolism	9e-09
maker-C442839-augustus-gene-0.1-mRNA-1	path:ko00360	K00500	phenylalanine-4-hydroxylase [EC:1.14.16.1]	cel:K08F8.4	Metabolism; Amino Acid Metabolism; Phenylalanine metabolism	5e-12
maker-C447259-snap-gene-0.4-mRNA-1	path:ko00360	K01904	4-coumarate--CoA ligase [EC:6.2.1.12]	cel:ZK1127.2	Metabolism; Amino Acid Metabolism; Phenylalanine metabolism	8e-44
maker-scaffold4873-snap-gene-0.21-mRNA-1	path:ko00360	K00457	4-hydroxyphenylpyruvate dioxygenase [EC:1.13.11.27]	cel:C31H2.4	Metabolism; Amino Acid Metabolism; Phenylalanine metabolism	2e-26
maker-scaffold16361-snap-gene-0.14-mRNA-1	path:ko00360	K00457	4-hydroxyphenylpyruvate dioxygenase [EC:1.13.11.27]	cbr:CBG14622	Metabolism; Amino Acid Metabolism; Phenylalanine metabolism	1e-102
maker-scaffold3651-augustus-gene-0.2-mRNA-1	path:ko00360	K00457	4-hydroxyphenylpyruvate dioxygenase [EC:1.13.11.27]	cbr:CBG18361	Metabolism; Amino Acid Metabolism; Phenylalanine metabolism	3e-82
maker-scaffold12353-snap-gene-0.19-mRNA-1	path:ko00360	K01593	aromatic-L-amino-acid decarboxylase [EC:4.1.1.28]	acs:100564794	Metabolism; Amino Acid Metabolism; Phenylalanine metabolism	1e-96
maker-C436967-snap-gene-0.2-mRNA-1	path:ko00360	K00500	phenylalanine-4-hydroxylase [EC:1.14.16.1]	cbr:CBG03166	Metabolism; Amino Acid Metabolism; Phenylalanine metabolism	1e-27
maker-scaffold14347-snap-gene-0.24-mRNA-1	path:ko00360	K01904	4-coumarate--CoA ligase [EC:6.2.1.12]	cel:ZK1127.2	Metabolism; Amino Acid Metabolism; Phenylalanine metabolism	8e-13
maker-scaffold19500-snap-gene-0.22-mRNA-1	path:ko00360	K00457	4-hydroxyphenylpyruvate dioxygenase [EC:1.13.11.27]	cel:C31H2.4	Metabolism; Amino Acid Metabolism; Phenylalanine metabolism	4e-104
augustus-scaffold4934-abinit-gene-1.4-mRNA-1	path:ko00360	K00457	4-hydroxyphenylpyruvate dioxygenase [EC:1.13.11.27]	cel:T21C12.2	Metabolism; Amino Acid Metabolism; Phenylalanine metabolism	2e-178
maker-scaffold13399-snap-gene-0.6-mRNA-1	path:ko00360	K01593	aromatic-L-amino-acid decarboxylase [EC:4.1.1.28]	cel:K01C8.3	Metabolism; Amino Acid Metabolism; Phenylalanine metabolism	5e-89
maker-scaffold17571-snap-gene-0.17-mRNA-1	path:ko00360	K00274	monoamine oxidase [EC:1.4.3.4]	mva:Mvan_1866	Metabolism; Amino Acid Metabolism; Phenylalanine metabolism	1e-27
snap-scaffold15096-abinit-gene-0.1-mRNA-1	path:ko00360	K01593	aromatic-L-amino-acid decarboxylase [EC:4.1.1.28]	cbr:CBG00668	Metabolism; Amino Acid Metabolism; Phenylalanine metabolism	3e-160
maker-scaffold10272-snap-gene-0.7-mRNA-1	path:ko00360	K00274	monoamine oxidase [EC:1.4.3.4]	spu:590198	Metabolism; Amino Acid Metabolism; Phenylalanine metabolism	1e-13
maker-scaffold7139-snap-gene-0.14-mRNA-1	path:ko00362	K07508	acetyl-CoA acyltransferase 2 [EC:2.3.1.16]	cbr:CBG24278	Metabolism; Xenobiotics Biodegradation and Metabolism; Benzoate degradation	7e-137
maker-scaffold12970-snap-gene-0.16-mRNA-1	path:ko00362	K07508	acetyl-CoA acyltransferase 2 [EC:2.3.1.16]	cel:F53A2.7	Metabolism; Xenobiotics Biodegradation and Metabolism; Benzoate degradation	1e-53
maker-scaffold2483-snap-gene-0.16-mRNA-1	path:ko00362	K07509	acetyl-CoA acyltransferase [EC:2.3.1.16]	cel:B0303.3	Metabolism; Xenobiotics Biodegradation and Metabolism; Benzoate degradation	2e-149
maker-C419865-snap-gene-0.2-mRNA-1	path:ko00362	K07508	acetyl-CoA acyltransferase 2 [EC:2.3.1.16]	cel:F53A2.7	Metabolism; Xenobiotics Biodegradation and Metabolism; Benzoate degradation	2e-26
maker-C472253-augustus-gene-1.10-mRNA-1	path:ko00362	K00626	acetyl-CoA C-acetyltransferase [EC:2.3.1.9]	cbr:CBG24740	Metabolism; Xenobiotics Biodegradation and Metabolism; Benzoate degradation	5e-106
maker-C472253-augustus-gene-1.10-mRNA-2	path:ko00362	K00626	acetyl-CoA C-acetyltransferase [EC:2.3.1.9]	cel:T02G5.8	Metabolism; Xenobiotics Biodegradation and Metabolism; Benzoate degradation	1e-74
augustus-scaffold8793-abinit-gene-0.1-mRNA-1	path:ko00362	K07511	enoyl-CoA hydratase [EC:4.2.1.17]	cbr:CBG10003	Metabolism; Xenobiotics Biodegradation and Metabolism; Benzoate degradation	2e-101
maker-scaffold6669-snap-gene-1.18-mRNA-1	path:ko00362	K01692	enoyl-CoA hydratase [EC:4.2.1.17]	pdx:Psed_3213	Metabolism; Xenobiotics Biodegradation and Metabolism; Benzoate degradation	8e-11
maker-scaffold10540-snap-gene-0.4-mRNA-1	path:ko00362	K07508	acetyl-CoA acyltransferase 2 [EC:2.3.1.16]	cel:F53A2.7	Metabolism; Xenobiotics Biodegradation and Metabolism; Benzoate degradation	5e-36
augustus-scaffold9306-abinit-gene-0.0-mRNA-1	path:ko00362	K07515	enoyl-CoA hydratase / long-chain 3-hydroxyacyl-CoA dehydrogenase [EC:4.2.1.17 1.1.1.211]	cbr:CBG12562	Metabolism; Xenobiotics Biodegradation and Metabolism; Benzoate degradation	0
snap-C470021-abinit-gene-0.1-mRNA-1	path:ko00363	K01066	esterase / lipase [EC:3.1.1.-]	cel:T28C12.4	Metabolism; Xenobiotics Biodegradation and Metabolism; Bisphenol degradation	7e-135
maker-scaffold11393-augustus-gene-0.7-mRNA-2	path:ko00363	K00517	E1.14.-.-	cel:C34B7.3	Metabolism; Xenobiotics Biodegradation and Metabolism; Bisphenol degradation	2e-81
maker-scaffold11393-augustus-gene-0.7-mRNA-1	path:ko00363	K00517	E1.14.-.-	cel:C34B7.3	Metabolism; Xenobiotics Biodegradation and Metabolism; Bisphenol degradation	1e-131
augustus-scaffold4000-abinit-gene-0.0-mRNA-1	path:ko00363	K00100	E1.1.1.-	cel:C56G2.6	Metabolism; Xenobiotics Biodegradation and Metabolism; Bisphenol degradation	8e-42
maker-scaffold9395-snap-gene-0.11-mRNA-1	path:ko00363	K00517	E1.14.-.-	cel:F02C12.5	Metabolism; Xenobiotics Biodegradation and Metabolism; Bisphenol degradation	2e-08
maker-scaffold787-snap-gene-0.8-mRNA-1	path:ko00363	K00517	E1.14.-.-	cel:C34B7.3	Metabolism; Xenobiotics Biodegradation and Metabolism; Bisphenol degradation	5e-49
maker-C413319-snap-gene-0.3-mRNA-1	path:ko00363	K01066	esterase / lipase [EC:3.1.1.-]	cel:T28C12.4	Metabolism; Xenobiotics Biodegradation and Metabolism; Bisphenol degradation	1e-63
maker-scaffold9395-augustus-gene-0.7-mRNA-1	path:ko00363	K00517	E1.14.-.-	cel:T10B9.1	Metabolism; Xenobiotics Biodegradation and Metabolism; Bisphenol degradation	2e-16
maker-scaffold7815-snap-gene-0.3-mRNA-1	path:ko00363	K00517	E1.14.-.-	cel:ZK177.5	Metabolism; Xenobiotics Biodegradation and Metabolism; Bisphenol degradation	2e-31
maker-scaffold12027-augustus-gene-0.9-mRNA-1	path:ko00363	K00517	E1.14.-.-	cel:C34B7.3	Metabolism; Xenobiotics Biodegradation and Metabolism; Bisphenol degradation	2e-141
maker-scaffold12209-augustus-gene-0.8-mRNA-1	path:ko00363	K00517	E1.14.-.-	cel:T10B9.4	Metabolism; Xenobiotics Biodegradation and Metabolism; Bisphenol degradation	3e-31
augustus-C471213-abinit-gene-0.0-mRNA-1	path:ko00363	K00517	E1.14.-.-	cel:ZK177.5	Metabolism; Xenobiotics Biodegradation and Metabolism; Bisphenol degradation	5e-78
maker-C410879-augustus-gene-0.1-mRNA-1	path:ko00363	K00517	E1.14.-.-	cel:C34B7.3	Metabolism; Xenobiotics Biodegradation and Metabolism; Bisphenol degradation	8e-12
maker-C389387-snap-gene-0.0-mRNA-1	path:ko00363	K00517	E1.14.-.-	cel:T10B9.10	Metabolism; Xenobiotics Biodegradation and Metabolism; Bisphenol degradation	5e-09
maker-C399409-augustus-gene-0.1-mRNA-1	path:ko00363	K00517	E1.14.-.-	cel:C34B7.3	Metabolism; Xenobiotics Biodegradation and Metabolism; Bisphenol degradation	2e-12
snap-scaffold5333-abinit-gene-0.9-mRNA-1	path:ko00363	K00517	E1.14.-.-	cel:ZK177.5	Metabolism; Xenobiotics Biodegradation and Metabolism; Bisphenol degradation	2e-37
maker-scaffold19009-augustus-gene-0.13-mRNA-1	path:ko00380	K00164	2-oxoglutarate dehydrogenase E1 component [EC:1.2.4.2]	spu:584775	Metabolism; Amino Acid Metabolism; Tryptophan metabolism	2e-08
maker-scaffold834-augustus-gene-0.10-mRNA-1	path:ko00380	K14085	aldehyde dehydrogenase family 7 member A1 [EC:1.2.1.31 1.2.1.8 1.2.1.3]	cel:F01F1.6	Metabolism; Amino Acid Metabolism; Tryptophan metabolism	0
maker-scaffold10354-snap-gene-0.10-mRNA-1	path:ko00380	K01593	aromatic-L-amino-acid decarboxylase [EC:4.1.1.28]	cbr:CBG00668	Metabolism; Amino Acid Metabolism; Tryptophan metabolism	1e-138
snap-scaffold14990-abinit-gene-0.10-mRNA-1	path:ko00380	K00164	2-oxoglutarate dehydrogenase E1 component [EC:1.2.4.2]	cbr:CBG01737	Metabolism; Amino Acid Metabolism; Tryptophan metabolism	0
maker-scaffold6848-snap-gene-0.8-mRNA-1	path:ko00380	K00022	3-hydroxyacyl-CoA dehydrogenase [EC:1.1.1.35]	cbr:CBG16139	Metabolism; Amino Acid Metabolism; Tryptophan metabolism	2e-82
snap-scaffold18527-abinit-gene-0.11-mRNA-1	path:ko00380	K00274	monoamine oxidase [EC:1.4.3.4]	tra:Trad_0847	Metabolism; Amino Acid Metabolism; Tryptophan metabolism	7e-07
maker-scaffold8-snap-gene-0.6-mRNA-1	path:ko00380	K00149	aldehyde dehydrogenase family 9 member A1 [EC:1.2.1.47 1.2.1.3]	cel:Y69F12A.2	Metabolism; Amino Acid Metabolism; Tryptophan metabolism	1e-111
snap-scaffold16997-abinit-gene-0.1-mRNA-1	path:ko00380	K01501	nitrilase [EC:3.5.5.1]	cbr:CBG03597	Metabolism; Amino Acid Metabolism; Tryptophan metabolism	3e-53
maker-scaffold12119-snap-gene-0.32-mRNA-1	path:ko00380	K01593	aromatic-L-amino-acid decarboxylase [EC:4.1.1.28]	cel:C05D2.3	Metabolism; Amino Acid Metabolism; Tryptophan metabolism	2e-73
maker-scaffold18840-snap-gene-0.23-mRNA-1	path:ko00380	K00486	kynurenine 3-monooxygenase [EC:1.14.13.9]	cbr:CBG23368	Metabolism; Amino Acid Metabolism; Tryptophan metabolism	1e-66
maker-scaffold18755-augustus-gene-1.12-mRNA-2	path:ko00380	K03781	catalase [EC:1.11.1.6]	cbr:CBG20807	Metabolism; Amino Acid Metabolism; Tryptophan metabolism	3e-174
maker-scaffold363-snap-gene-0.28-mRNA-1	path:ko00380	K03392	aminocarboxymuconate-semialdehyde decarboxylase [EC:4.1.1.45]	cbr:CBG11728	Metabolism; Amino Acid Metabolism; Tryptophan metabolism	2e-60
snap-scaffold2197-abinit-gene-0.8-mRNA-1	path:ko00380	K03781	catalase [EC:1.11.1.6]	cbr:CBG20805	Metabolism; Amino Acid Metabolism; Tryptophan metabolism	0
maker-scaffold1685-augustus-gene-0.18-mRNA-2	path:ko00380	K00493	unspecific monooxygenase [EC:1.14.14.1]	cel:C49C8.4	Metabolism; Amino Acid Metabolism; Tryptophan metabolism	4e-51
maker-C472253-augustus-gene-1.10-mRNA-1	path:ko00380	K00626	acetyl-CoA C-acetyltransferase [EC:2.3.1.9]	cbr:CBG24740	Metabolism; Amino Acid Metabolism; Tryptophan metabolism	5e-106
maker-C472253-augustus-gene-1.10-mRNA-2	path:ko00380	K00626	acetyl-CoA C-acetyltransferase [EC:2.3.1.9]	cel:T02G5.8	Metabolism; Amino Acid Metabolism; Tryptophan metabolism	1e-74
augustus-scaffold8793-abinit-gene-0.1-mRNA-1	path:ko00380	K07511	enoyl-CoA hydratase [EC:4.2.1.17]	cbr:CBG10003	Metabolism; Amino Acid Metabolism; Tryptophan metabolism	2e-101
maker-scaffold6005-snap-gene-0.33-mRNA-1	path:ko00380	K00493	unspecific monooxygenase [EC:1.14.14.1]	cel:C49C8.4	Metabolism; Amino Acid Metabolism; Tryptophan metabolism	4e-119
maker-C428073-augustus-gene-0.1-mRNA-1	path:ko00380	K00493	unspecific monooxygenase [EC:1.14.14.1]	cel:R08F11.3	Metabolism; Amino Acid Metabolism; Tryptophan metabolism	5e-30
maker-C467169-augustus-gene-0.8-mRNA-1	path:ko00380	K03392	aminocarboxymuconate-semialdehyde decarboxylase [EC:4.1.1.45]	cbr:CBG11728	Metabolism; Amino Acid Metabolism; Tryptophan metabolism	2e-63
maker-scaffold6009-snap-gene-0.11-mRNA-1	path:ko00380	K01593	aromatic-L-amino-acid decarboxylase [EC:4.1.1.28]	ppp:PHYPADRAFT_187201	Metabolism; Amino Acid Metabolism; Tryptophan metabolism	1e-16
maker-scaffold2703-snap-gene-0.14-mRNA-1	path:ko00380	K00502	tryptophan 5-monooxygenase [EC:1.14.16.4]	xla:387560	Metabolism; Amino Acid Metabolism; Tryptophan metabolism	3e-18
maker-scaffold18840-snap-gene-0.24-mRNA-1	path:ko00380	K00486	kynurenine 3-monooxygenase [EC:1.14.13.9]	cel:R07B7.5	Metabolism; Amino Acid Metabolism; Tryptophan metabolism	1e-43
maker-scaffold16802-snap-gene-0.3-mRNA-1	path:ko00380	K00502	tryptophan 5-monooxygenase [EC:1.14.16.4]	xla:387560	Metabolism; Amino Acid Metabolism; Tryptophan metabolism	2e-17
maker-scaffold18755-augustus-gene-1.12-mRNA-1	path:ko00380	K03781	catalase [EC:1.11.1.6]	cbr:CBG20807	Metabolism; Amino Acid Metabolism; Tryptophan metabolism	4e-134
maker-C460219-augustus-gene-0.3-mRNA-1	path:ko00380	K00453	tryptophan 2,3-dioxygenase [EC:1.13.11.11]	cbr:CBG09046	Metabolism; Amino Acid Metabolism; Tryptophan metabolism	7e-15
maker-C287613-augustus-gene-0.0-mRNA-1	path:ko00380	K00164	2-oxoglutarate dehydrogenase E1 component [EC:1.2.4.2]	cbr:CBG01737	Metabolism; Amino Acid Metabolism; Tryptophan metabolism	1e-21
maker-C353503-augustus-gene-0.0-mRNA-1	path:ko00380	K03392	aminocarboxymuconate-semialdehyde decarboxylase [EC:4.1.1.45]	cbr:CBG11728	Metabolism; Amino Acid Metabolism; Tryptophan metabolism	8e-21
maker-scaffold6669-snap-gene-1.18-mRNA-1	path:ko00380	K01692	enoyl-CoA hydratase [EC:4.2.1.17]	pdx:Psed_3213	Metabolism; Amino Acid Metabolism; Tryptophan metabolism	8e-11
maker-scaffold11299-augustus-gene-0.8-mRNA-1	path:ko00380	K01593	aromatic-L-amino-acid decarboxylase [EC:4.1.1.28]	oaa:100074589	Metabolism; Amino Acid Metabolism; Tryptophan metabolism	5e-22
maker-C416951-augustus-gene-0.1-mRNA-1	path:ko00380	K00164	2-oxoglutarate dehydrogenase E1 component [EC:1.2.4.2]	cel:T22B11.5	Metabolism; Amino Acid Metabolism; Tryptophan metabolism	3e-28
maker-scaffold2144-snap-gene-0.13-mRNA-1	path:ko00380	K01593	aromatic-L-amino-acid decarboxylase [EC:4.1.1.28]	cbr:CBG00668	Metabolism; Amino Acid Metabolism; Tryptophan metabolism	4e-48
maker-scaffold16109-snap-gene-0.13-mRNA-1	path:ko00380	K00493	unspecific monooxygenase [EC:1.14.14.1]	cel:R08F11.3	Metabolism; Amino Acid Metabolism; Tryptophan metabolism	2e-39
maker-scaffold10999-augustus-gene-0.2-mRNA-1	path:ko00380	K00128	aldehyde dehydrogenase (NAD+) [EC:1.2.1.3]	cbr:CBG23008	Metabolism; Amino Acid Metabolism; Tryptophan metabolism	2e-39
snap-C439959-abinit-gene-0.0-mRNA-1	path:ko00380	K14085	aldehyde dehydrogenase family 7 member A1 [EC:1.2.1.31 1.2.1.8 1.2.1.3]	cbr:CBG09070	Metabolism; Amino Acid Metabolism; Tryptophan metabolism	2e-53
maker-scaffold5318-augustus-gene-0.7-mRNA-1	path:ko00380	K00128	aldehyde dehydrogenase (NAD+) [EC:1.2.1.3]	cbr:CBG18932	Metabolism; Amino Acid Metabolism; Tryptophan metabolism	2e-50
maker-C451421-snap-gene-0.3-mRNA-1	path:ko00380	K00493	unspecific monooxygenase [EC:1.14.14.1]	cel:F42A9.5	Metabolism; Amino Acid Metabolism; Tryptophan metabolism	6e-96
maker-scaffold1256-augustus-gene-0.6-mRNA-1	path:ko00380	K00149	aldehyde dehydrogenase family 9 member A1 [EC:1.2.1.47 1.2.1.3]	cbr:CBG09190	Metabolism; Amino Acid Metabolism; Tryptophan metabolism	3e-127
maker-scaffold2855-snap-gene-0.17-mRNA-1	path:ko00380	K00022	3-hydroxyacyl-CoA dehydrogenase [EC:1.1.1.35]	cel:R09B5.6	Metabolism; Amino Acid Metabolism; Tryptophan metabolism	5e-62
maker-scaffold18453-snap-gene-0.10-mRNA-1	path:ko00380	K00453	tryptophan 2,3-dioxygenase [EC:1.13.11.11]	cel:C28H8.11	Metabolism; Amino Acid Metabolism; Tryptophan metabolism	2e-101
maker-scaffold363-snap-gene-0.33-mRNA-1	path:ko00380	K03392	aminocarboxymuconate-semialdehyde decarboxylase [EC:4.1.1.45]	cbr:CBG11728	Metabolism; Amino Acid Metabolism; Tryptophan metabolism	5e-20
maker-scaffold17040-augustus-gene-0.0-mRNA-1	path:ko00380	K00128	aldehyde dehydrogenase (NAD+) [EC:1.2.1.3]	cel:T05H4.13	Metabolism; Amino Acid Metabolism; Tryptophan metabolism	9e-09
maker-scaffold8650-augustus-gene-0.3-mRNA-1	path:ko00380	K00022	3-hydroxyacyl-CoA dehydrogenase [EC:1.1.1.35]	cel:F01G10.2	Metabolism; Amino Acid Metabolism; Tryptophan metabolism	2e-86
maker-scaffold15082-augustus-gene-0.12-mRNA-1	path:ko00380	K00149	aldehyde dehydrogenase family 9 member A1 [EC:1.2.1.47 1.2.1.3]	cel:Y69F12A.2	Metabolism; Amino Acid Metabolism; Tryptophan metabolism	1e-17
maker-scaffold4315-snap-gene-0.14-mRNA-1	path:ko00380	K00252	glutaryl-CoA dehydrogenase [EC:1.3.8.6]	cbr:CBG02861	Metabolism; Amino Acid Metabolism; Tryptophan metabolism	3e-130
maker-C408499-snap-gene-0.3-mRNA-1	path:ko00380	K00128	aldehyde dehydrogenase (NAD+) [EC:1.2.1.3]	cel:F54D8.3	Metabolism; Amino Acid Metabolism; Tryptophan metabolism	1e-83
augustus-scaffold10745-abinit-gene-1.1-mRNA-1	path:ko00380	K00502	tryptophan 5-monooxygenase [EC:1.14.16.4]	tca:655758	Metabolism; Amino Acid Metabolism; Tryptophan metabolism	9e-71
maker-C384433-augustus-gene-0.2-mRNA-1	path:ko00380	K00164	2-oxoglutarate dehydrogenase E1 component [EC:1.2.4.2]	cbr:CBG01737	Metabolism; Amino Acid Metabolism; Tryptophan metabolism	7e-52
maker-scaffold10087-snap-gene-0.3-mRNA-1	path:ko00380	K00128	aldehyde dehydrogenase (NAD+) [EC:1.2.1.3]	cbr:CBG23008	Metabolism; Amino Acid Metabolism; Tryptophan metabolism	1e-10
augustus-scaffold353-abinit-gene-0.0-mRNA-1	path:ko00380	K00164	2-oxoglutarate dehydrogenase E1 component [EC:1.2.4.2]	cbr:CBG01737	Metabolism; Amino Acid Metabolism; Tryptophan metabolism	6e-145
augustus-scaffold1827-abinit-gene-0.0-mRNA-1	path:ko00380	K00128	aldehyde dehydrogenase (NAD+) [EC:1.2.1.3]	cbr:CBG23008	Metabolism; Amino Acid Metabolism; Tryptophan metabolism	2e-41
maker-scaffold1827-snap-gene-0.18-mRNA-1	path:ko00380	K00128	aldehyde dehydrogenase (NAD+) [EC:1.2.1.3]	dpe:Dper_GL26144	Metabolism; Amino Acid Metabolism; Tryptophan metabolism	8e-23
maker-scaffold8770-augustus-gene-0.17-mRNA-1	path:ko00380	K01501	nitrilase [EC:3.5.5.1]	cel:ZK1058.6	Metabolism; Amino Acid Metabolism; Tryptophan metabolism	3e-109
maker-scaffold8770-augustus-gene-0.17-mRNA-2	path:ko00380	K01501	nitrilase [EC:3.5.5.1]	cel:ZK1058.6	Metabolism; Amino Acid Metabolism; Tryptophan metabolism	9e-101
maker-scaffold12353-snap-gene-0.19-mRNA-1	path:ko00380	K01593	aromatic-L-amino-acid decarboxylase [EC:4.1.1.28]	acs:100564794	Metabolism; Amino Acid Metabolism; Tryptophan metabolism	1e-96
maker-scaffold15002-snap-gene-0.21-mRNA-1	path:ko00380	K00452	3-hydroxyanthranilate 3,4-dioxygenase [EC:1.13.11.6]	cel:K06A4.5	Metabolism; Amino Acid Metabolism; Tryptophan metabolism	4e-67
maker-scaffold6922-snap-gene-0.20-mRNA-1	path:ko00380	K00463	indoleamine 2,3-dioxygenase [EC:1.13.11.52]	dre:571967	Metabolism; Amino Acid Metabolism; Tryptophan metabolism	4e-43
maker-C455459-snap-gene-0.4-mRNA-1	path:ko00380	K01432	arylformamidase [EC:3.5.1.9]	cbr:CBG05817	Metabolism; Amino Acid Metabolism; Tryptophan metabolism	3e-36
maker-C300873-augustus-gene-0.0-mRNA-1	path:ko00380	K14085	aldehyde dehydrogenase family 7 member A1 [EC:1.2.1.31 1.2.1.8 1.2.1.3]	cel:F01F1.6	Metabolism; Amino Acid Metabolism; Tryptophan metabolism	4e-08
maker-scaffold1913-snap-gene-0.10-mRNA-1	path:ko00380	K00452	3-hydroxyanthranilate 3,4-dioxygenase [EC:1.13.11.6]	cel:K06A4.5	Metabolism; Amino Acid Metabolism; Tryptophan metabolism	7e-28
maker-scaffold13399-snap-gene-0.6-mRNA-1	path:ko00380	K01593	aromatic-L-amino-acid decarboxylase [EC:4.1.1.28]	cel:K01C8.3	Metabolism; Amino Acid Metabolism; Tryptophan metabolism	5e-89
maker-scaffold1827-snap-gene-0.19-mRNA-1	path:ko00380	K00128	aldehyde dehydrogenase (NAD+) [EC:1.2.1.3]	cel:F54D8.3	Metabolism; Amino Acid Metabolism; Tryptophan metabolism	2e-152
maker-scaffold2128-snap-gene-0.34-mRNA-1	path:ko00380	K00164	2-oxoglutarate dehydrogenase E1 component [EC:1.2.4.2]	cbr:CBG01737	Metabolism; Amino Acid Metabolism; Tryptophan metabolism	3e-165
maker-scaffold17571-snap-gene-0.17-mRNA-1	path:ko00380	K00274	monoamine oxidase [EC:1.4.3.4]	mva:Mvan_1866	Metabolism; Amino Acid Metabolism; Tryptophan metabolism	1e-27
maker-scaffold479-snap-gene-0.8-mRNA-1	path:ko00380	K00128	aldehyde dehydrogenase (NAD+) [EC:1.2.1.3]	cel:F54D8.3	Metabolism; Amino Acid Metabolism; Tryptophan metabolism	9e-69
maker-scaffold5318-augustus-gene-0.5-mRNA-1	path:ko00380	K00128	aldehyde dehydrogenase (NAD+) [EC:1.2.1.3]	cel:T05H4.13	Metabolism; Amino Acid Metabolism; Tryptophan metabolism	4e-115
snap-scaffold15096-abinit-gene-0.1-mRNA-1	path:ko00380	K01593	aromatic-L-amino-acid decarboxylase [EC:4.1.1.28]	cbr:CBG00668	Metabolism; Amino Acid Metabolism; Tryptophan metabolism	3e-160
[truncated: 13,049 more rows]

## Sheet: Table S4. Peptidases
Table S4. Peptidases inferred to be encoded in Haemonchus contortus.
Gene	Peptidase	Clan	Clan description	Family	Family type	Subfamily	Subfamily description	Blast target description	E-value		Peptidase family type	Number
augustus-scaffold16579-abinit-gene-1.0-mRNA-1	MER106016	AA	Clans of Aspartic Peptidases	PEPTIDASE	A1	Aspartic (A) Peptidases	A1A	pepsin A (Homo sapiens)	6e-142		Metallo (M) Peptidases	141
maker-scaffold15115-snap-gene-0.8-mRNA-1	MER106081	AA	Clans of Aspartic Peptidases	PEPTIDASE	A1	Aspartic (A) Peptidases	A1A	pepsin A (Homo sapiens)	1e-123		Serine (S) Peptidases	107
maker-scaffold5815-augustus-gene-0.8-mRNA-2	MER000914	AA	Clans of Aspartic Peptidases	PEPTIDASE	A1	Aspartic (A) Peptidases	A1A	pepsin A (Homo sapiens)	1e-123		Cysteine (C) Peptidases	81
augustus-scaffold18879-abinit-gene-0.1-mRNA-1	MER138954	AA	Clans of Aspartic Peptidases	PEPTIDASE	A1	Aspartic (A) Peptidases	A1A	pepsin A (Homo sapiens)	3e-119		Aspartic (A) Peptidases	79
maker-scaffold12558-snap-gene-1.22-mRNA-1	MER013433	AA	Clans of Aspartic Peptidases	PEPTIDASE	A1	Aspartic (A) Peptidases	A1A	pepsin A (Homo sapiens)	2e-110		Threonine (T) Peptidases	21
maker-scaffold3637-snap-gene-0.26-mRNA-1	MER013433	AA	Clans of Aspartic Peptidases	PEPTIDASE	A1	Aspartic (A) Peptidases	A1A	pepsin A (Homo sapiens)	4e-109		Total	429
maker-C458887-snap-gene-0.3-mRNA-1	MER204658	AA	Clans of Aspartic Peptidases	PEPTIDASE	A1	Aspartic (A) Peptidases	A1A	pepsin A (Homo sapiens)	6e-104
maker-scaffold1736-snap-gene-0.25-mRNA-1	MER000914	AA	Clans of Aspartic Peptidases	PEPTIDASE	A1	Aspartic (A) Peptidases	A1A	pepsin A (Homo sapiens)	4e-102
maker-scaffold6499-snap-gene-0.16-mRNA-1	MER107334	AA	Clans of Aspartic Peptidases	PEPTIDASE	A1	Aspartic (A) Peptidases	A1A	pepsin A (Homo sapiens)	3e-101
maker-scaffold6662-snap-gene-0.8-mRNA-1	MER000914	AA	Clans of Aspartic Peptidases	PEPTIDASE	A1	Aspartic (A) Peptidases	A1A	pepsin A (Homo sapiens)	1e-97
maker-scaffold10929-augustus-gene-0.4-mRNA-1	MER106015	AA	Clans of Aspartic Peptidases	PEPTIDASE	A1	Aspartic (A) Peptidases	A1A	pepsin A (Homo sapiens)	4e-94
augustus-scaffold19534-abinit-gene-0.0-mRNA-1	MER013433	AA	Clans of Aspartic Peptidases	PEPTIDASE	A1	Aspartic (A) Peptidases	A1A	pepsin A (Homo sapiens)	7e-94		Class (Clan: Superfamily)	Number
maker-scaffold491-augustus-gene-0.15-mRNA-2	MER002784	AA	Clans of Aspartic Peptidases	PEPTIDASE	A1	Aspartic (A) Peptidases	A1A	pepsin A (Homo sapiens)	2e-88		Aspartic peptidase		79
maker-scaffold1476-snap-gene-1.16-mRNA-1	MER013433	AA	Clans of Aspartic Peptidases	PEPTIDASE	A1	Aspartic (A) Peptidases	A1A	pepsin A (Homo sapiens)	2e-87		AA	74
maker-scaffold9228-augustus-gene-0.2-mRNA-2	MER013433	AA	Clans of Aspartic Peptidases	PEPTIDASE	A1	Aspartic (A) Peptidases	A1A	pepsin A (Homo sapiens)	2e-85		A01A	74
maker-scaffold9228-augustus-gene-0.2-mRNA-1	MER013433	AA	Clans of Aspartic Peptidases	PEPTIDASE	A1	Aspartic (A) Peptidases	A1A	pepsin A (Homo sapiens)	9e-85		AD	5
maker-scaffold17869-augustus-gene-0.12-mRNA-1	MER107334	AA	Clans of Aspartic Peptidases	PEPTIDASE	A1	Aspartic (A) Peptidases	A1A	pepsin A (Homo sapiens)	1e-83		A22A	2
maker-scaffold491-augustus-gene-0.15-mRNA-1	MER002784	AA	Clans of Aspartic Peptidases	PEPTIDASE	A1	Aspartic (A) Peptidases	A1A	pepsin A (Homo sapiens)	9e-83		A22B	3
maker-scaffold6735-snap-gene-0.22-mRNA-1	MER106081	AA	Clans of Aspartic Peptidases	PEPTIDASE	A1	Aspartic (A) Peptidases	A1A	pepsin A (Homo sapiens)	8e-81		Cysteine peptidase		81
maker-scaffold15729-augustus-gene-0.11-mRNA-1	MER002784	AA	Clans of Aspartic Peptidases	PEPTIDASE	A1	Aspartic (A) Peptidases	A1A	pepsin A (Homo sapiens)	4e-78		CA	40
snap-C464277-abinit-gene-0.4-mRNA-1	MER003678	AA	Clans of Aspartic Peptidases	PEPTIDASE	A1	Aspartic (A) Peptidases	A1A	pepsin A (Homo sapiens)	2e-75		C01A	14	papain (cathepsin)
maker-scaffold17869-augustus-gene-0.12-mRNA-2	MER107334	AA	Clans of Aspartic Peptidases	PEPTIDASE	A1	Aspartic (A) Peptidases	A1A	pepsin A (Homo sapiens)	4e-74		C02A	5
maker-scaffold4217-augustus-gene-0.11-mRNA-1	MER003678	AA	Clans of Aspartic Peptidases	PEPTIDASE	A1	Aspartic (A) Peptidases	A1A	pepsin A (Homo sapiens)	1e-71		C12	5
maker-scaffold13358-snap-gene-0.14-mRNA-1	MER013433	AA	Clans of Aspartic Peptidases	PEPTIDASE	A1	Aspartic (A) Peptidases	A1A	pepsin A (Homo sapiens)	3e-71		C19	12
maker-scaffold17286-augustus-gene-0.2-mRNA-1	MER106081	AA	Clans of Aspartic Peptidases	PEPTIDASE	A1	Aspartic (A) Peptidases	A1A	pepsin A (Homo sapiens)	7e-71		C54	2
maker-scaffold4693-snap-gene-0.16-mRNA-1	MER107334	AA	Clans of Aspartic Peptidases	PEPTIDASE	A1	Aspartic (A) Peptidases	A1A	pepsin A (Homo sapiens)	5e-69		C64	1
maker-scaffold12460-augustus-gene-0.9-mRNA-1	MER107334	AA	Clans of Aspartic Peptidases	PEPTIDASE	A1	Aspartic (A) Peptidases	A1A	pepsin A (Homo sapiens)	3e-68		C65	1
maker-scaffold5815-augustus-gene-0.8-mRNA-1	MER000914	AA	Clans of Aspartic Peptidases	PEPTIDASE	A1	Aspartic (A) Peptidases	A1A	pepsin A (Homo sapiens)	2e-65		C83	0
maker-scaffold6168-snap-gene-0.3-mRNA-1	MER204660	AA	Clans of Aspartic Peptidases	PEPTIDASE	A1	Aspartic (A) Peptidases	A1A	pepsin A (Homo sapiens)	7e-65		CD	14
maker-scaffold3637-augustus-gene-0.22-mRNA-1	MER013433	AA	Clans of Aspartic Peptidases	PEPTIDASE	A1	Aspartic (A) Peptidases	A1A	pepsin A (Homo sapiens)	4e-57		C13	11	legumains
maker-C453541-snap-gene-0.3-mRNA-1	MER013433	AA	Clans of Aspartic Peptidases	PEPTIDASE	A1	Aspartic (A) Peptidases	A1A	pepsin A (Homo sapiens)	2e-52		C14A	3
maker-scaffold3657-augustus-gene-0.21-mRNA-1	MER107334	AA	Clans of Aspartic Peptidases	PEPTIDASE	A1	Aspartic (A) Peptidases	A1A	pepsin A (Homo sapiens)	3e-51		C50	0
maker-scaffold4217-augustus-gene-0.11-mRNA-2	MER003678	AA	Clans of Aspartic Peptidases	PEPTIDASE	A1	Aspartic (A) Peptidases	A1A	pepsin A (Homo sapiens)	3e-50		CE	4
maker-C471921-snap-gene-0.29-mRNA-1	MER014040	AA	Clans of Aspartic Peptidases	PEPTIDASE	A1	Aspartic (A) Peptidases	A1A	pepsin A (Homo sapiens)	6e-47		C48	4
maker-scaffold13152-augustus-gene-0.3-mRNA-1	MER013433	AA	Clans of Aspartic Peptidases	PEPTIDASE	A1	Aspartic (A) Peptidases	A1A	pepsin A (Homo sapiens)	2e-44		CF	2
maker-C421015-augustus-gene-0.1-mRNA-1	MER000914	AA	Clans of Aspartic Peptidases	PEPTIDASE	A1	Aspartic (A) Peptidases	A1A	pepsin A (Homo sapiens)	2e-42		C15	2
maker-scaffold3657-augustus-gene-0.21-mRNA-2	MER107334	AA	Clans of Aspartic Peptidases	PEPTIDASE	A1	Aspartic (A) Peptidases	A1A	pepsin A (Homo sapiens)	7e-40		PA, PB, PC, PD	21
maker-scaffold12573-augustus-gene-0.2-mRNA-1	MER014004	AA	Clans of Aspartic Peptidases	PEPTIDASE	A1	Aspartic (A) Peptidases	A1A	pepsin A (Homo sapiens)	1e-38		C26	1
maker-scaffold12573-augustus-gene-0.2-mRNA-2	MER003678	AA	Clans of Aspartic Peptidases	PEPTIDASE	A1	Aspartic (A) Peptidases	A1A	pepsin A (Homo sapiens)	1e-37		C44	1
maker-scaffold5745-snap-gene-0.3-mRNA-1	MER000914	AA	Clans of Aspartic Peptidases	PEPTIDASE	A1	Aspartic (A) Peptidases	A1A	pepsin A (Homo sapiens)	1e-36		C46	7
maker-scaffold16225-snap-gene-0.7-mRNA-1	MER013433	AA	Clans of Aspartic Peptidases	PEPTIDASE	A1	Aspartic (A) Peptidases	A1A	pepsin A (Homo sapiens)	1e-36		C56	0
maker-C457287-snap-gene-0.6-mRNA-1	MER013433	AA	Clans of Aspartic Peptidases	PEPTIDASE	A1	Aspartic (A) Peptidases	A1A	pepsin A (Homo sapiens)	3e-35		C89	7
maker-C464277-snap-gene-0.8-mRNA-1	MER026338	AA	Clans of Aspartic Peptidases	PEPTIDASE	A1	Aspartic (A) Peptidases	A1A	pepsin A (Homo sapiens)	1e-33		C95	5
maker-scaffold3036-snap-gene-0.23-mRNA-1	MER013433	AA	Clans of Aspartic Peptidases	PEPTIDASE	A1	Aspartic (A) Peptidases	A1A	pepsin A (Homo sapiens)	5e-32		Metallopeptidase		141
maker-C366975-snap-gene-0.2-mRNA-1	MER107334	AA	Clans of Aspartic Peptidases	PEPTIDASE	A1	Aspartic (A) Peptidases	A1A	pepsin A (Homo sapiens)	3e-31		MA	74
snap-scaffold17099-abinit-gene-0.1-mRNA-1	MER106016	AA	Clans of Aspartic Peptidases	PEPTIDASE	A1	Aspartic (A) Peptidases	A1A	pepsin A (Homo sapiens)	1e-29		M01	16
maker-C451171-snap-gene-0.4-mRNA-1	MER107334	AA	Clans of Aspartic Peptidases	PEPTIDASE	A1	Aspartic (A) Peptidases	A1A	pepsin A (Homo sapiens)	1e-28		M03A	3
maker-scaffold15864-snap-gene-0.8-mRNA-1	MER013433	AA	Clans of Aspartic Peptidases	PEPTIDASE	A1	Aspartic (A) Peptidases	A1A	pepsin A (Homo sapiens)	7e-28		M08	0
maker-C459683-augustus-gene-0.3-mRNA-2	MER106083	AA	Clans of Aspartic Peptidases	PEPTIDASE	A1	Aspartic (A) Peptidases	A1A	pepsin A (Homo sapiens)	9e-27		M10A	0
maker-C459683-augustus-gene-0.3-mRNA-1	MER106083	AA	Clans of Aspartic Peptidases	PEPTIDASE	A1	Aspartic (A) Peptidases	A1A	pepsin A (Homo sapiens)	1e-26		M12A	15
maker-C469101-augustus-gene-0.8-mRNA-1	MER013433	AA	Clans of Aspartic Peptidases	PEPTIDASE	A1	Aspartic (A) Peptidases	A1A	pepsin A (Homo sapiens)	3e-24		M12B	1
maker-scaffold16542-snap-gene-0.2-mRNA-1	MER107334	AA	Clans of Aspartic Peptidases	PEPTIDASE	A1	Aspartic (A) Peptidases	A1A	pepsin A (Homo sapiens)	2e-22		M13	36
maker-scaffold1479-snap-gene-0.3-mRNA-1	MER107334	AA	Clans of Aspartic Peptidases	PEPTIDASE	A1	Aspartic (A) Peptidases	A1A	pepsin A (Homo sapiens)	5e-22		M41	2
maker-C459683-snap-gene-0.4-mRNA-1	MER106080	AA	Clans of Aspartic Peptidases	PEPTIDASE	A1	Aspartic (A) Peptidases	A1A	pepsin A (Homo sapiens)	2e-21		M48A	1
maker-C309733-augustus-gene-0.0-mRNA-1	MER013433	AA	Clans of Aspartic Peptidases	PEPTIDASE	A1	Aspartic (A) Peptidases	A1A	pepsin A (Homo sapiens)	2e-21		MC	15
maker-C333403-snap-gene-0.0-mRNA-1	MER107334	AA	Clans of Aspartic Peptidases	PEPTIDASE	A1	Aspartic (A) Peptidases	A1A	pepsin A (Homo sapiens)	4e-20		M14A	13
maker-C374685-augustus-gene-0.1-mRNA-1	MER106080	AA	Clans of Aspartic Peptidases	PEPTIDASE	A1	Aspartic (A) Peptidases	A1A	pepsin A (Homo sapiens)	5e-19		M14B	2
maker-C435613-snap-gene-0.3-mRNA-1	MER013433	AA	Clans of Aspartic Peptidases	PEPTIDASE	A1	Aspartic (A) Peptidases	A1A	pepsin A (Homo sapiens)	8e-18		M14D
maker-scaffold15370-snap-gene-0.3-mRNA-1	MER014002	AA	Clans of Aspartic Peptidases	PEPTIDASE	A1	Aspartic (A) Peptidases	A1A	pepsin A (Homo sapiens)	2e-17		ME	11
maker-C275067-snap-gene-0.1-mRNA-1	MER172362	AA	Clans of Aspartic Peptidases	PEPTIDASE	A1	Aspartic (A) Peptidases	A1A	pepsin A (Homo sapiens)	4e-17		M16A	4
maker-C383745-augustus-gene-0.0-mRNA-1	MER204660	AA	Clans of Aspartic Peptidases	PEPTIDASE	A1	Aspartic (A) Peptidases	A1A	pepsin A (Homo sapiens)	5e-16		M16B	6
maker-C456249-snap-gene-0.3-mRNA-1	MER141876	AA	Clans of Aspartic Peptidases	PEPTIDASE	A1	Aspartic (A) Peptidases	A1A	pepsin A (Homo sapiens)	8e-16		M16C	1
maker-scaffold19357-snap-gene-0.4-mRNA-1	MER013433	AA	Clans of Aspartic Peptidases	PEPTIDASE	A1	Aspartic (A) Peptidases	A1A	pepsin A (Homo sapiens)	2e-15		MF	1
maker-scaffold14499-augustus-gene-0.2-mRNA-1	MER013433	AA	Clans of Aspartic Peptidases	PEPTIDASE	A1	Aspartic (A) Peptidases	A1A	pepsin A (Homo sapiens)	2e-15		M17	1
maker-scaffold16454-augustus-gene-0.2-mRNA-1	MER047361	AA	Clans of Aspartic Peptidases	PEPTIDASE	A1	Aspartic (A) Peptidases	A1A	pepsin A (Homo sapiens)	3e-15		MG	11
maker-C261499-snap-gene-0.1-mRNA-1	MER054046	AA	Clans of Aspartic Peptidases	PEPTIDASE	A1	Aspartic (A) Peptidases	A1A	pepsin A (Homo sapiens)	2e-14		M24	1
maker-C378249-snap-gene-0.2-mRNA-1	MER014002	AA	Clans of Aspartic Peptidases	PEPTIDASE	A1	Aspartic (A) Peptidases	A1A	pepsin A (Homo sapiens)	3e-12		M24A	3
augustus-scaffold4644-abinit-gene-0.1-mRNA-1	MER000914	AA	Clans of Aspartic Peptidases	PEPTIDASE	A1	Aspartic (A) Peptidases	A1A	pepsin A (Homo sapiens)	3e-12		M24B	7
maker-scaffold12460-snap-gene-0.16-mRNA-1	MER000914	AA	Clans of Aspartic Peptidases	PEPTIDASE	A1	Aspartic (A) Peptidases	A1A	pepsin A (Homo sapiens)	4e-12		MH	16
maker-C424057-augustus-gene-0.1-mRNA-1	MER000914	AA	Clans of Aspartic Peptidases	PEPTIDASE	A1	Aspartic (A) Peptidases	A1A	pepsin A (Homo sapiens)	5e-12		M18	2
augustus-scaffold13690-abinit-gene-0.0-mRNA-1	MER003674	AA	Clans of Aspartic Peptidases	PEPTIDASE	A1	Aspartic (A) Peptidases	A1A	pepsin A (Homo sapiens)	6e-10		M20A	9
maker-scaffold12881-augustus-gene-0.0-mRNA-1	MER107334	AA	Clans of Aspartic Peptidases	PEPTIDASE	A1	Aspartic (A) Peptidases	A1A	pepsin A (Homo sapiens)	1e-07		M28	2
[truncated: 357 more rows]

## Sheet: Table S5. Kinases
Table S5. Kinases inferred to be encoded in Haemonchus contortus.
[truncated: 846 more rows]

## Sheet: Table S6. Phosphatases
Table S6. Phosphatases inferred to be encoded in Haemonchus contortus.
[truncated: 331 more rows]

[truncated: 12 more sheets: Table S7. GTPases, Table S8. GPCRs, Table S9. Channels+Transport., Table S10. Secretome, Table S11. Transitions, Table S12. Female-male genes, Table S13. Host-parasite int., Table S14. SCP_TAPS, Table S15. Vaccine antigens, Table S16. ES degradome, Table S17. Drug targets, Table S18. RNAi machinery]
